# Supplementary material for: 3-(1,3-Dithio­lan-2-yl­idene)-1-(4-meth­oxy­phen­yl)pyridine-2,4(1H,3H)-dione
Source: Acta Crystallogr Sect E Struct Rep Online. 2011 Aug 27;67(Pt 9):o2433. doi: 10.1107/S1600536811033009 (PMC3200629; doi:10.1107/S1600536811033009)
Supplement: Supplementary file 2 [file e-67-o2433-Isup2.hkl]

# 
# h,k,l, Fc-squared, Fo-squared, sigma(Fo-squared) and status flag 
# 
data_I
_shelx_title ' wll in P2(1)/n' 
_shelx_refln_list_code          4 
_shelx_F_calc_maximum      280.47 
_exptl_crystal_F_000       166.00 
_reflns_d_resolution_high  0.8052 
 
loop_ 
 _symmetry_equiv_pos_as_xyz 
 'x, y, z' 
 '-x+1/2, y+1/2, -z+1/2' 
 '-x, -y, -z' 
 'x-1/2, -y-1/2, z-1/2' 
 
_cell_length_a     5.3224 
_cell_length_b    27.5207 
_cell_length_c    10.0649 
_cell_angle_alpha  90.000 
_cell_angle_beta  100.831 
_cell_angle_gamma  90.000 
 
_shelx_F_squared_multiplier     1.000 
 
loop_ 
 _refln_index_h 
 _refln_index_k 
 _refln_index_l 
 _refln_F_squared_calc 
 _refln_F_squared_meas 
 _refln_F_squared_sigma 
 _refln_observed_status 
   2   0   0     1843.64     1667.26     68.92 o 
   4   0   0      352.83      325.61     19.31 o 
   6   0   0       80.06       69.18     16.08 o 
   1   1   0      156.50      186.73      7.46 o 
   2   1   0      702.05      775.62     25.63 o 
   3   1   0      361.08      350.38     10.58 o 
   4   1   0       22.68       21.64      4.93 o 
   5   1   0        0.52        2.25      3.51 o 
   6   1   0        0.01        6.66      5.62 o 
   1   2   0     3452.12     3168.59     67.98 o 
   2   2   0      258.23      303.61      9.86 o 
   3   2   0        2.78        2.13      2.28 o 
   4   2   0      340.57      340.15     12.49 o 
   5   2   0      265.29      258.52     12.68 o 
   6   2   0        1.29        8.77      5.76 o 
   1   3   0       62.25       56.88      2.43 o 
   2   3   0        2.80        2.96      1.47 o 
   3   3   0       21.88       27.73      4.00 o 
   4   3   0      280.05      287.28     11.63 o 
   5   3   0       68.27       70.98      8.11 o 
   6   3   0       11.08       16.93      6.56 o 
   0   4   0     7215.65     7741.44    206.38 o 
   1   4   0     4255.51     3933.81     50.46 o 
   2   4   0     1461.85     1380.50     24.31 o 
   3   4   0     1064.54     1090.91     21.76 o 
   4   4   0      556.84      572.61     14.54 o 
   5   4   0       44.05       61.83     11.31 o 
   6   4   0       63.16       64.88      9.52 o 
   1   5   0      342.64      387.84      7.21 o 
   2   5   0      348.97      400.69     21.38 o 
   3   5   0      181.89      199.01      7.13 o 
   4   5   0      384.16      382.00     11.64 o 
   5   5   0       16.17       14.89      5.87 o 
   6   5   0       83.39       91.41     11.80 o 
   0   6   0     1030.83     1263.09     56.37 o 
   1   6   0      385.82      377.81      6.11 o 
   2   6   0      547.13      576.90     12.82 o 
   3   6   0     1004.78     1010.68     26.49 o 
   4   6   0        2.37        5.55      3.07 o 
   5   6   0       35.80       29.03      7.33 o 
   6   6   0        0.91        5.52      6.60 o 
   1   7   0      311.98      274.30      6.10 o 
   2   7   0      942.86     1004.67     25.33 o 
   3   7   0       10.88       16.52      3.16 o 
   4   7   0        1.75       -1.29      2.28 o 
   5   7   0        5.21        3.82      5.24 o 
   6   7   0        0.01        1.48      6.83 o 
   0   8   0      868.93      953.49     33.06 o 
   1   8   0     1774.17     1740.35     29.71 o 
   2   8   0     3239.50     3386.43     59.76 o 
   3   8   0     1554.48     1587.24     23.25 o 
   4   8   0       33.21       33.99      5.58 o 
   5   8   0       53.95       53.39     10.27 o 
   6   8   0       54.47       41.68     10.83 o 
   1   9   0       22.00       33.01      2.52 o 
   2   9   0      365.88      348.20      7.66 o 
   3   9   0      329.13      326.71     10.24 o 
   4   9   0       57.71       56.27      7.26 o 
   5   9   0        0.00        3.07      5.15 o 
   6   9   0        8.72        8.44      7.27 o 
   0  10   0     3084.46     3320.40     29.43 o 
   1  10   0     2334.01     2383.58     32.88 o 
   2  10   0        2.67        4.34      1.56 o 
   3  10   0       36.32       30.67      4.25 o 
   4  10   0       57.54       42.28      6.87 o 
   5  10   0       73.88       58.36     10.92 o 
   6  10   0        0.27        5.50      6.91 o 
   1  11   0     1786.36     1968.18     26.45 o 
   2  11   0       47.44       58.46      3.81 o 
   3  11   0       57.40       47.45      4.88 o 
   4  11   0        2.91        1.62      3.53 o 
   5  11   0        9.91       19.21      7.20 o 
   6  11   0        0.01       -8.22      8.78 o 
   0  12   0    13094.78    13945.82    262.84 o 
   1  12   0      317.85      293.55      7.15 o 
   2  12   0       39.50       33.79      3.22 o 
   3  12   0        0.86        3.42      2.41 o 
   4  12   0      136.17      134.52     10.69 o 
   5  12   0       50.88       50.88     10.28 o 
   6  12   0       55.79       51.51     11.75 o 
   1  13   0       84.51      127.56      5.22 o 
   2  13   0       91.41       76.67      4.57 o 
   3  13   0       87.39       79.51      7.43 o 
   4  13   0      114.31      105.71      9.88 o 
   5  13   0       33.96       25.59      8.69 o 
   6  13   0        0.07       11.51     16.74 o 
   0  14   0     3427.32     3769.12     61.33 o 
   1  14   0     5013.73     5174.15     43.59 o 
   2  14   0        7.75        3.25      3.08 o 
   3  14   0       11.70        8.81      3.49 o 
   4  14   0       67.05       59.14      8.17 o 
   5  14   0      183.50      178.46     16.36 o 
   1  15   0        0.09        2.62      1.80 o 
   2  15   0      231.81      252.31      9.12 o 
   3  15   0        7.05        6.94      3.89 o 
   4  15   0      134.45      142.02     11.37 o 
   5  15   0       66.74       81.96     12.61 o 
   0  16   0     1299.38     1400.14     24.56 o 
   1  16   0       59.96       53.71      4.18 o 
   2  16   0       54.84       62.55      5.52 o 
   3  16   0      554.16      548.52     17.86 o 
   4  16   0      139.39      149.87     11.81 o 
   5  16   0       50.73       49.39      9.20 o 
   1  17   0       76.27       62.46      4.56 o 
   2  17   0       23.78       30.23      4.51 o 
   3  17   0       18.87        8.16      4.63 o 
   4  17   0        4.92        2.39      4.92 o 
   5  17   0       19.24       11.93      6.62 o 
   0  18   0       10.31       16.90      3.57 o 
   1  18   0      111.94      115.61      6.36 o 
   2  18   0     1554.27     1488.30     23.46 o 
   3  18   0      194.65      200.17     12.24 o 
   4  18   0       94.42       91.19     10.35 o 
   5  18   0      122.38      121.29     12.54 o 
   1  19   0      780.86      783.75     16.68 o 
   2  19   0        4.34        5.71      3.35 o 
   3  19   0      259.76      273.91     14.22 o 
   4  19   0        4.31       -1.31      4.99 o 
   5  19   0        5.13        5.03      7.06 o 
   0  20   0       19.56        9.51      4.12 o 
   1  20   0       28.51       25.06      4.18 o 
   2  20   0      814.82      812.99     18.61 o 
   3  20   0     1041.68     1064.28     37.15 o 
   4  20   0        2.71       -1.30      4.64 o 
   5  20   0        0.35       -0.70      5.76 o 
   1  21   0      455.23      478.39     13.97 o 
   2  21   0       37.85       33.05      6.30 o 
   3  21   0        3.51        1.51      4.93 o 
   4  21   0        0.85       -0.19      5.03 o 
   5  21   0       30.28       23.75      8.22 o 
   0  22   0      553.02      607.62     16.65 o 
   1  22   0      242.29      247.38     10.53 o 
   2  22   0     1037.56     1106.43     33.00 o 
   3  22   0        3.96        0.73      4.51 o 
   4  22   0       20.11       20.17      7.10 o 
   1  23   0        8.07        4.47      3.36 o 
   2  23   0      151.93      154.02     11.45 o 
   3  23   0       23.12       18.25      6.46 o 
   4  23   0       17.83       14.95      7.25 o 
   0  24   0        0.92       12.17      5.81 o 
   1  24   0       33.67       34.91      5.90 o 
   2  24   0      136.88      133.37     11.05 o 
   3  24   0       78.92       65.17      9.61 o 
   4  24   0       22.26       29.84      8.37 o 
   1  25   0        9.03        3.58      4.32 o 
   2  25   0       63.71       81.09      9.43 o 
   3  25   0       10.75       11.79      6.35 o 
   4  25   0       39.06       25.35      9.73 o 
   0  26   0      285.40      297.45     27.99 o 
   1  26   0        0.14        4.88      4.34 o 
   2  26   0       55.20       55.11      8.88 o 
   3  26   0        0.01        2.08      6.74 o 
   4  26   0       46.66       42.96     11.31 o 
   1  27   0      231.49      233.83     12.22 o 
   2  27   0        1.41        1.18      5.90 o 
   3  27   0       12.31       12.89      8.33 o 
   0  28   0       44.12       62.82     12.57 o 
   1  28   0       10.20       21.78      9.45 o 
   2  28   0       16.49        8.59      9.05 o 
   3  28   0       47.05       65.99     12.50 o 
   1  29   0      209.02      235.36     19.43 o 
   2  29   0        4.94        9.80      7.85 o 
   3  29   0        0.04        6.26      7.72 o 
   0  30   0        0.11       -1.05     11.51 o 
   1  30   0        4.10       13.35      8.83 o 
   2  30   0      248.85      249.47     32.70 o 
   3  30   0        1.57        4.10      9.00 o 
   1  31   0       51.84       60.25     14.56 o 
   2  31   0       85.10       64.35     23.02 o 
   0  32   0       18.34        2.35     12.29 o 
   1  32   0       34.16       43.68     19.36 o 
   2  32   0       28.20       50.22     20.14 o 
   1  33   0        9.60       19.09     16.48 o 
   0  34   0        0.11        1.31     14.39 o 
  -5   0   1      724.77      784.75     32.13 o 
  -3   0   1     2843.97     2759.98     99.73 o 
  -1   0   1     6439.26     6941.72    163.80 o 
   1   0   1    78665.90    72248.00    545.66 o 
   3   0   1        0.30        4.46      3.14 o 
   5   0   1       16.70       28.77      7.75 o 
  -6   1   1        6.97        6.47      6.62 o 
  -5   1   1        5.24        8.06      3.99 o 
  -4   1   1        0.16        6.71      3.24 o 
  -3   1   1      441.90      608.04     71.95 o 
  -2   1   1       13.52       20.12      2.00 o 
  -1   1   1     1243.70     1251.92     25.26 o 
   0   1   1     3505.43     3135.15     32.43 o 
   1   1   1     7295.52     7321.29     55.58 o 
   2   1   1       23.24       21.40      2.02 o 
   3   1   1       24.01       22.61      2.76 o 
   4   1   1      479.99      507.90     14.15 o 
   5   1   1        0.12        5.17      3.94 o 
   6   1   1       10.34       14.28      6.62 o 
  -6   2   1       35.83       32.87      7.81 o 
  -5   2   1       49.47       45.52      9.29 o 
  -4   2   1      674.42      686.66     15.98 o 
  -3   2   1      418.15      426.95     16.30 o 
  -2   2   1        3.75        1.13      1.02 o 
  -1   2   1       15.37       18.54      1.56 o 
   0   2   1     1387.24     1364.69     25.24 o 
   1   2   1      101.35      103.92      3.52 o 
   2   2   1       10.66        7.90      1.72 o 
   3   2   1      173.80      177.36      5.61 o 
   4   2   1       89.42       97.86      8.06 o 
   5   2   1      137.95      115.72      9.08 o 
   6   2   1       28.05       27.86      7.39 o 
  -6   3   1       25.65       20.21      7.41 o 
  -5   3   1       13.50       12.74      5.89 o 
  -4   3   1       29.23       32.58      5.22 o 
  -3   3   1     1452.78     1528.59     36.21 o 
  -2   3   1        2.79        0.57      0.99 o 
  -1   3   1      620.63      655.05     15.14 o 
   0   3   1        0.02        8.62      2.61 o 
   1   3   1      106.01       88.17      3.48 o 
   2   3   1       69.61       62.00      4.47 o 
   3   3   1        3.74        4.01      2.03 o 
   4   3   1      308.79      313.21     12.38 o 
   5   3   1       13.36       19.89      5.18 o 
   6   3   1        9.58       13.82      6.45 o 
  -6   4   1       80.36       92.23     11.65 o 
  -5   4   1       74.76       86.49      9.78 o 
  -4   4   1      399.23      391.89     11.48 o 
  -3   4   1     1455.35     1557.70     49.51 o 
  -2   4   1      586.95      645.97     13.81 o 
  -1   4   1      718.96      733.28     18.60 o 
   0   4   1      473.67      427.92      5.89 o 
   1   4   1     2275.81     2132.68     34.23 o 
   2   4   1     1825.64     1761.14     26.92 o 
   3   4   1      306.75      289.98      8.74 o 
   4   4   1      215.01      258.45     14.20 o 
   5   4   1       75.26       98.30      9.35 o 
   6   4   1        8.57        6.30      5.69 o 
  -6   5   1       96.37       83.04     11.45 o 
  -5   5   1      217.42      204.40     13.35 o 
  -4   5   1        8.16       12.64      3.54 o 
  -3   5   1      191.36      166.81      7.21 o 
  -2   5   1     1047.78     1021.08     25.75 o 
  -1   5   1      271.18      258.04      9.72 o 
   0   5   1       11.22       17.78      1.48 o 
   1   5   1      408.93      457.81     15.26 o 
   2   5   1      682.31      735.69     29.00 o 
   3   5   1       86.01       79.01      5.35 o 
   4   5   1       11.75        7.02      5.10 o 
   5   5   1       62.71       57.77      7.86 o 
   6   5   1        2.38        0.16      5.43 o 
  -6   6   1       33.75       40.86      9.06 o 
  -5   6   1        3.83        7.36      4.86 o 
  -4   6   1       84.16       96.17      6.63 o 
  -3   6   1       27.26       39.06      3.77 o 
  -2   6   1     4082.62     4205.84     82.20 o 
  -1   6   1      228.70      214.92      7.29 o 
   0   6   1      112.21       95.29      3.58 o 
   1   6   1     3894.80     3826.28     51.66 o 
   2   6   1      119.76      120.09      5.44 o 
   3   6   1        3.10        5.78      3.96 o 
   4   6   1      161.70      195.97     10.15 o 
   5   6   1       14.76        8.36      5.65 o 
   6   6   1        0.58       -0.38      5.68 o 
  -6   7   1       13.30       14.31      6.59 o 
  -5   7   1       17.22       18.54      5.85 o 
  -4   7   1       74.56       59.53      6.50 o 
  -3   7   1      176.21      186.01      6.18 o 
  -2   7   1       71.48      100.51     10.26 o 
  -1   7   1      518.52      542.81     17.08 o 
   0   7   1      824.01      860.65     11.87 o 
   1   7   1      162.40      116.99      3.94 o 
   2   7   1      132.48      118.78      5.54 o 
   3   7   1      103.98      112.58      6.81 o 
   4   7   1        7.51        7.65      3.53 o 
   5   7   1        1.86        1.60      4.95 o 
   6   7   1        6.65        8.92      6.48 o 
  -6   8   1        5.29        2.21      5.67 o 
  -5   8   1       67.13       71.63      9.53 o 
  -4   8   1      112.45      107.42      8.05 o 
  -3   8   1       68.10       67.85      4.24 o 
  -2   8   1     1555.21     1644.08     25.05 o 
  -1   8   1     3589.85     3462.94     39.13 o 
   0   8   1       31.19       28.19      1.95 o 
   1   8   1        0.02        3.97      1.21 o 
   2   8   1       86.97      118.63      4.41 o 
   3   8   1     1963.58     1896.77     24.87 o 
   4   8   1       75.10       62.03      6.52 o 
   5   8   1       49.57       49.01     10.06 o 
   6   8   1        0.47       -0.18      6.68 o 
  -6   9   1        4.92        4.88      6.66 o 
  -5   9   1        6.68        9.99      5.67 o 
  -4   9   1       15.50       14.88      4.35 o 
  -3   9   1       72.99       71.35      4.77 o 
  -2   9   1     2395.21     2551.20     41.70 o 
  -1   9   1       77.62       92.80      4.36 o 
   0   9   1      131.44      125.82      3.75 o 
   1   9   1      376.75      273.72      6.32 o 
   2   9   1      299.23      293.39      6.98 o 
   3   9   1      148.50      144.14      7.53 o 
   4   9   1        0.50        0.75      2.97 o 
   5   9   1       20.35       24.71      8.23 o 
   6   9   1        0.01       -1.71      7.10 o 
  -6  10   1       20.59       13.57      8.14 o 
  -5  10   1        0.03        5.04      5.51 o 
  -4  10   1      291.58      278.39     13.21 o 
  -3  10   1       36.74       23.30      4.08 o 
  -2  10   1      204.18      197.04      5.76 o 
  -1  10   1      318.84      324.52      6.33 o 
   0  10   1     1900.32     1918.09     20.85 o 
   1  10   1      859.50      810.01     11.14 o 
   2  10   1      476.10      494.80      9.30 o 
   3  10   1        9.16        7.97      2.71 o 
   4  10   1        3.00        0.51      3.58 o 
   5  10   1       31.96       23.38      8.42 o 
   6  10   1        4.16       -3.83      6.12 o 
  -6  11   1        2.80       -0.65      6.28 o 
  -5  11   1        4.04        6.86      5.24 o 
  -4  11   1        0.12        2.43      3.93 o 
  -3  11   1       39.75       38.45      4.37 o 
  -2  11   1        1.23       -1.13      1.13 o 
  -1  11   1       99.23      127.23      4.42 o 
   0  11   1     2691.16     2660.36     21.17 o 
   1  11   1       24.12       17.12      2.69 o 
   2  11   1      620.65      605.39     10.69 o 
   3  11   1        6.31        4.99      2.27 o 
   4  11   1       39.49       35.88      6.75 o 
   5  11   1        0.12        8.39      6.35 o 
   6  11   1        4.91        2.01      6.73 o 
  -6  12   1        0.81       -3.83      6.63 o 
  -5  12   1      197.91      179.03     14.04 o 
  -4  12   1      127.39      123.89     10.32 o 
  -3  12   1      215.87      209.54     10.28 o 
  -2  12   1       40.68       43.44      3.36 o 
  -1  12   1      662.85      722.08     10.43 o 
   0  12   1      622.13      623.22      9.33 o 
   1  12   1     3513.47     3414.68     45.00 o 
   2  12   1      149.92      135.82     11.19 o 
   3  12   1       13.09        9.81      3.16 o 
   4  12   1       14.02        5.99      4.18 o 
   5  12   1       11.98       11.31      6.76 o 
  -6  13   1        0.04        1.76      6.95 o 
  -5  13   1        0.24       -0.32      4.95 o 
  -4  13   1       20.23        9.06      4.94 o 
  -3  13   1      348.77      337.26     13.12 o 
  -2  13   1      144.69      121.11      6.22 o 
  -1  13   1     1022.78      921.48     14.09 o 
   0  13   1      187.69      256.68      7.05 o 
   1  13   1        7.69       10.94      2.45 o 
   2  13   1      442.85      464.47     10.13 o 
   3  13   1        5.53        6.46      3.11 o 
   4  13   1       86.63       74.70      8.65 o 
   5  13   1       17.00       20.03      8.07 o 
  -5  14   1        5.70        8.06      5.55 o 
  -4  14   1      853.39      873.72     24.11 o 
  -3  14   1       52.49       48.60      6.38 o 
  -2  14   1        2.89        2.02      1.97 o 
  -1  14   1       72.14      101.07      4.76 o 
   0  14   1     2218.58     2264.96     19.04 o 
   1  14   1     2420.72     2426.06     34.16 o 
   2  14   1      837.02      817.27     13.72 o 
   3  14   1       64.20       88.02      8.19 o 
   4  14   1       24.95       27.21      6.59 o 
   5  14   1        8.56       30.62      9.45 o 
  -5  15   1      127.98      124.08     12.04 o 
  -4  15   1       68.50       78.31      9.24 o 
  -3  15   1      142.85      138.21      9.89 o 
  -2  15   1       24.98       29.94      4.23 o 
  -1  15   1      603.86      645.10     11.19 o 
   0  15   1      624.21      729.22     11.26 o 
   1  15   1      112.51      126.14      5.68 o 
   2  15   1       64.54       54.68      4.50 o 
   3  15   1       41.64       35.05      6.14 o 
   4  15   1      147.00      139.77     11.46 o 
   5  15   1       69.99       62.65     12.12 o 
  -5  16   1       17.11       29.21      7.68 o 
  -4  16   1       71.29       61.22      8.64 o 
  -3  16   1      570.79      567.69     18.07 o 
  -2  16   1     1265.47     1214.89     20.26 o 
  -1  16   1      177.94      193.41      6.59 o 
   0  16   1      290.59      281.51      7.50 o 
   1  16   1      832.55      770.17     13.43 o 
   2  16   1       56.58       56.32      5.32 o 
   3  16   1        0.63        2.90      4.10 o 
   4  16   1       60.62       82.60      9.74 o 
   5  16   1       34.52       66.69     12.58 o 
  -5  17   1       33.28       23.80      7.70 o 
  -4  17   1      174.31      150.54     12.06 o 
  -3  17   1       46.40       54.63      7.44 o 
  -2  17   1        0.30        1.39      2.43 o 
  -1  17   1      169.00      158.49      7.46 o 
   0  17   1      157.70      150.46      5.72 o 
   1  17   1      335.99      349.73      9.56 o 
   2  17   1       40.78       52.68      6.26 o 
   3  17   1      189.66      193.68     12.06 o 
   4  17   1       13.17       14.76      5.87 o 
   5  17   1        1.05        5.48      6.93 o 
  -5  18   1        0.75        2.91      5.71 o 
  -4  18   1      224.89      235.31     14.49 o 
  -3  18   1       94.18       88.75      8.97 o 
  -2  18   1     1005.46      977.50     19.26 o 
  -1  18   1      745.38      712.17     21.91 o 
   0  18   1      190.42      182.84      6.71 o 
   1  18   1      551.05      489.98     11.48 o 
   2  18   1      211.80      226.46     11.08 o 
   3  18   1      355.93      357.30     15.79 o 
   4  18   1        5.02        2.13      5.36 o 
   5  18   1        8.47       12.58      8.23 o 
  -5  19   1       74.68       73.06     10.78 o 
  -4  19   1        0.14       -4.50      4.50 o 
  -3  19   1       96.93      107.68      9.87 o 
  -2  19   1      297.17      304.57     11.59 o 
  -1  19   1      313.71      292.37     10.56 o 
   0  19   1      395.53      415.21      9.81 o 
   1  19   1       55.04       52.78      4.89 o 
   2  19   1     1064.31     1057.77     23.99 o 
   3  19   1        1.02        4.52      4.87 o 
   4  19   1        8.74        7.49      5.80 o 
   5  19   1       24.69       19.04      9.33 o 
  -5  20   1        8.60        7.57      7.43 o 
  -4  20   1        0.04       -0.28      4.99 o 
  -3  20   1       11.59        4.49      4.88 o 
  -2  20   1     1779.00     1791.10     41.87 o 
  -1  20   1     1875.28     1747.28     25.51 o 
   0  20   1       17.60       12.79      3.04 o 
   1  20   1       84.76       94.36      6.10 o 
   2  20   1      917.07      927.44     23.06 o 
   3  20   1      339.41      365.62     16.57 o 
   4  20   1       26.14       22.45      7.35 o 
   5  20   1        3.42        3.94      7.97 o 
  -5  21   1        0.48       -2.16      6.41 o 
  -4  21   1       31.44       24.07      8.38 o 
  -3  21   1       10.81       10.18      5.91 o 
  -2  21   1      242.38      246.17     11.12 o 
  -1  21   1      222.84      218.37      9.78 o 
   0  21   1      194.09      199.45      7.44 o 
   1  21   1        5.72        8.61      3.10 o 
   2  21   1      287.48      312.44     14.54 o 
   3  21   1        1.13        1.79      5.05 o 
   4  21   1        5.15       12.93      7.06 o 
  -5  22   1       45.54       48.14     11.86 o 
  -4  22   1        0.02        2.06      6.38 o 
  -3  22   1        1.37        3.01      4.98 o 
  -2  22   1        0.10        0.66      3.49 o 
  -1  22   1      352.92      339.10     12.36 o 
   0  22   1       96.46      118.46      6.20 o 
   1  22   1       16.97       22.06      4.63 o 
   2  22   1      692.63      684.56     21.29 o 
   3  22   1      193.74      205.92     13.92 o 
   4  22   1       44.59       50.53      9.80 o 
  -4  23   1       20.35       24.50      9.08 o 
  -3  23   1      328.75      339.50     19.86 o 
  -2  23   1      173.05      187.86     10.41 o 
  -1  23   1       16.06       14.73      3.95 o 
   0  23   1      216.07      224.97      9.32 o 
   1  23   1        5.66        6.57      3.54 o 
   2  23   1      146.55      135.66     10.98 o 
   3  23   1      102.61      103.06     11.06 o 
   4  23   1       28.24       30.52      8.62 o 
  -4  24   1       54.06       76.93     12.87 o 
  -3  24   1       17.64       14.17      7.40 o 
  -2  24   1      233.95      219.39     13.01 o 
  -1  24   1      517.68      482.24     21.54 o 
   0  24   1       44.53       37.14      5.00 o 
   1  24   1       21.19       35.28      5.61 o 
   2  24   1       97.68       90.88      9.70 o 
   3  24   1       34.24       33.77      8.18 o 
   4  24   1        4.43        1.78      6.60 o 
  -4  25   1        0.31       -0.13      6.73 o 
  -3  25   1        4.31        8.98      7.20 o 
  -2  25   1        0.35        0.76      5.45 o 
  -1  25   1      111.22      147.33      9.82 o 
   0  25   1        9.28        8.91      4.57 o 
   1  25   1        3.42        9.39      4.41 o 
   2  25   1        1.97        3.73      5.16 o 
   3  25   1       71.60       75.79     10.60 o 
   4  25   1       34.46       30.18      9.24 o 
  -4  26   1       58.87       62.85     12.92 o 
  -3  26   1       61.44       75.89     12.09 o 
  -2  26   1        0.52       -0.22      5.56 o 
  -1  26   1      166.15      153.78     10.28 o 
   0  26   1       28.03       30.34      7.83 o 
   1  26   1      359.90      371.92     16.26 o 
   2  26   1       19.21       29.93      7.41 o 
   3  26   1       14.58       11.60      6.92 o 
   4  26   1       17.23       10.68      7.95 o 
  -4  27   1       22.27       18.59      9.03 o 
  -3  27   1        2.31        3.80      7.15 o 
  -2  27   1        1.65        7.90      7.63 o 
  -1  27   1        0.80        1.15      4.04 o 
   0  27   1      618.67      591.63     24.02 o 
   1  27   1        0.42        0.28      5.82 o 
   2  27   1        7.77        8.16      6.48 o 
   3  27   1        0.55       -0.39      6.16 o 
  -3  28   1       40.23       46.12     11.31 o 
  -2  28   1      115.74      134.12     14.59 o 
  -1  28   1       16.47       17.48      5.72 o 
   0  28   1       56.75       70.05     10.74 o 
   1  28   1      122.09      125.18     13.45 o 
   2  28   1       56.81       56.43     10.85 o 
   3  28   1        1.28        2.22      7.90 o 
  -3  29   1        1.94        4.04      8.16 o 
  -2  29   1       12.70       12.22      7.91 o 
  -1  29   1        0.83       -5.20      5.89 o 
   0  29   1       89.53      100.65     12.46 o 
   1  29   1        6.13       26.45     10.50 o 
   2  29   1      183.77      203.79     17.46 o 
   3  29   1        5.05        5.50     10.23 o 
  -3  30   1       58.30       49.79     11.83 o 
  -2  30   1        0.00        2.97      6.01 o 
  -1  30   1      360.97      392.13     21.89 o 
   0  30   1       33.75       40.07     10.01 o 
   1  30   1        0.21        5.90      8.64 o 
   2  30   1       12.48       21.45     14.65 o 
  -2  31   1       39.99       42.97      9.19 o 
  -1  31   1       50.45       56.85     11.57 o 
   0  31   1        7.81        6.11      7.64 o 
   1  31   1        6.38        5.75     12.29 o 
   2  31   1      109.19       95.73     24.85 o 
  -2  32   1      322.39      371.10     59.38 o 
  -1  32   1       52.42       71.31     12.53 o 
   0  32   1       14.21        5.18     12.16 o 
   1  32   1       16.62        7.32     14.65 o 
   2  32   1        0.25       16.22     14.91 o 
  -1  33   1        7.60       22.04     11.63 o 
   0  33   1        5.66        8.13     10.08 o 
   1  33   1       14.49       -6.02     12.03 o 
   0  34   1        5.69        7.84     10.58 o 
  -6   0   2        1.29        7.87      9.15 o 
  -4   0   2      777.01      748.21     17.89 o 
  -2   0   2     7234.88     7613.16    148.22 o 
   0   0   2    20615.40    19847.73    907.15 o 
   2   0   2     5745.35     5739.25     35.64 o 
   4   0   2       43.42       38.42      7.84 o 
   6   0   2        8.20        7.94      7.25 o 
  -6   1   2       13.29        8.98      7.54 o 
  -5   1   2       60.82       46.46      7.32 o 
  -4   1   2       12.81       12.16      3.15 o 
  -3   1   2       90.75      101.73      8.32 o 
  -2   1   2      367.74      426.25     13.46 o 
  -1   1   2    12056.04    13968.59    346.68 o 
   0   1   2     1878.22     1910.17     52.80 o 
   1   1   2    22061.19    21419.19    174.87 o 
   2   1   2     1216.77     1371.84     86.30 o 
   3   1   2       22.63       27.51      3.95 o 
   4   1   2      188.32      184.30      9.41 o 
   5   1   2      167.28      152.81     10.35 o 
   6   1   2        4.23        3.44      4.64 o 
  -6   2   2       24.34       24.56      8.79 o 
  -5   2   2       44.55       44.85      8.55 o 
  -4   2   2       46.21       46.49      4.02 o 
  -3   2   2      922.58      864.28     13.22 o 
  -2   2   2     1265.04     1235.76     14.76 o 
  -1   2   2      265.77      305.59      8.68 o 
   0   2   2     2313.20     2270.15     48.51 o 
   1   2   2     9803.28    10112.94    164.71 o 
   2   2   2      265.97      314.32     25.64 o 
   3   2   2      928.94      870.31     13.84 o 
   4   2   2      201.35      208.30      9.79 o 
   5   2   2        0.49        3.18      4.02 o 
   6   2   2        0.52        2.04      4.88 o 
  -6   3   2       18.42       21.30      8.80 o 
  -5   3   2       98.40       93.59      9.87 o 
  -4   3   2      138.00      135.70      6.34 o 
  -3   3   2      331.89      394.45     21.91 o 
  -2   3   2     3102.16     3339.18     59.40 o 
  -1   3   2     8428.09     8837.90    204.62 o 
   0   3   2     6294.15     5976.93     72.96 o 
   1   3   2     5140.36     5509.94    182.87 o 
   2   3   2      351.63      380.02      9.35 o 
   3   3   2       91.03      106.59      6.20 o 
   4   3   2        3.95       11.21      3.81 o 
   5   3   2       77.26       60.79      7.36 o 
   6   3   2        1.75        2.42      5.70 o 
  -6   4   2       11.37       12.82      7.20 o 
  -5   4   2       38.95       45.04      7.93 o 
  -4   4   2        1.51        0.24      2.98 o 
  -3   4   2     3454.60     3456.64     61.11 o 
  -2   4   2     1089.51     1161.18     19.17 o 
  -1   4   2     2871.66     3187.22     65.86 o 
   0   4   2      131.11      102.95      3.65 o 
   1   4   2     1535.09     1485.05     46.55 o 
   2   4   2      311.43      327.68     11.29 o 
   3   4   2       29.22       30.98      4.32 o 
   4   4   2      107.59      133.64      8.58 o 
   5   4   2      124.55      132.29      9.90 o 
   6   4   2       18.78       26.62      8.65 o 
  -6   5   2      183.21      185.41     14.95 o 
  -5   5   2      339.43      376.06     16.94 o 
  -4   5   2       23.79       28.41      4.66 o 
  -3   5   2        5.02        0.26      3.14 o 
  -2   5   2     1351.50     1348.45     26.45 o 
  -1   5   2        3.29        7.01      1.23 o 
   0   5   2     1631.09     1615.91     23.57 o 
   1   5   2      334.17      339.85     12.92 o 
   2   5   2      873.97      889.45     16.23 o 
   3   5   2      168.62      158.30      7.55 o 
   4   5   2      307.42      317.58     14.43 o 
   5   5   2       11.63       12.43      5.43 o 
   6   5   2        7.95        4.89      6.25 o 
  -6   6   2        1.68        0.90      5.92 o 
  -5   6   2      221.53      203.74     13.46 o 
  -4   6   2        3.29        3.96      2.95 o 
  -3   6   2       78.42      103.86      4.99 o 
  -2   6   2      206.42      264.05      5.81 o 
  -1   6   2     6054.68     5849.61    112.57 o 
   0   6   2      427.36      406.91      6.79 o 
   1   6   2       36.89       30.07      2.66 o 
   2   6   2      656.92      650.97     13.72 o 
   3   6   2       38.14       42.74      4.94 o 
   4   6   2       56.69       55.15      7.71 o 
   5   6   2       10.61       22.00      6.93 o 
   6   6   2        4.92        5.66      6.61 o 
  -6   7   2        3.24        7.10      6.26 o 
  -5   7   2        6.25        5.94      4.48 o 
  -4   7   2      147.48      144.06     13.12 o 
  -3   7   2      670.13      714.84     13.09 o 
  -2   7   2      180.16      159.56      5.09 o 
  -1   7   2       85.89       66.52      3.24 o 
   0   7   2     1569.69     1475.85     16.97 o 
   1   7   2       89.81       71.38      3.50 o 
   2   7   2      992.84     1019.28     16.24 o 
   3   7   2      339.95      329.04     10.90 o 
   4   7   2       41.35       43.67      7.10 o 
   5   7   2        0.22        1.65      6.05 o 
   6   7   2        6.77        9.20      6.95 o 
  -6   8   2       27.50       34.81      8.67 o 
  -5   8   2        9.94        8.75      4.99 o 
  -4   8   2      208.56      236.64     10.50 o 
  -3   8   2       49.04       41.81      4.09 o 
  -2   8   2      358.28      349.23     14.62 o 
  -1   8   2      401.16      439.21      9.94 o 
   0   8   2     1395.55     1292.49     13.90 o 
   1   8   2        6.61       11.86      2.10 o 
   2   8   2        0.58        1.63      2.05 o 
   3   8   2       50.23       65.00      5.85 o 
   4   8   2      321.91      331.36     14.86 o 
   5   8   2        0.42       -3.92      5.02 o 
   6   8   2        2.33       -4.83      6.19 o 
  -6   9   2       43.07       30.45      8.62 o 
  -5   9   2        3.55        4.23      4.27 o 
  -4   9   2      160.52      161.37      9.17 o 
  -3   9   2        3.34        4.06      2.20 o 
  -2   9   2     2347.48     2498.91     74.66 o 
  -1   9   2     2870.89     3009.22     34.90 o 
   0   9   2     1934.74     1938.96     16.90 o 
   1   9   2       61.61       47.68      4.11 o 
   2   9   2      651.87      565.05     12.60 o 
   3   9   2      106.81      109.80      7.22 o 
   4   9   2       45.04       41.21      7.13 o 
   5   9   2       20.81       12.16      6.84 o 
  -6  10   2        2.09       -2.89      6.45 o 
  -5  10   2       90.00       83.67      8.92 o 
  -4  10   2      104.10       98.63      7.82 o 
  -3  10   2      904.76      919.28     25.23 o 
  -2  10   2     1050.56      960.15     24.63 o 
  -1  10   2      480.26      476.85      9.64 o 
   0  10   2       29.27       21.65      2.23 o 
   1  10   2     1324.53     1298.96     22.35 o 
   2  10   2      400.88      390.47     10.75 o 
   3  10   2       66.06       58.58      5.87 o 
   4  10   2        2.53        0.29      3.64 o 
   5  10   2        0.15       -1.91      5.50 o 
  -6  11   2        2.67        2.04      6.64 o 
  -5  11   2       61.91       58.17      8.88 o 
  -4  11   2       48.47       51.56      7.28 o 
  -3  11   2       31.88       35.44      4.65 o 
  -2  11   2      357.70      374.98      9.90 o 
  -1  11   2      443.35      494.13     10.22 o 
   0  11   2      932.58      986.97     12.17 o 
   1  11   2     3945.53     3740.30     50.65 o 
   2  11   2       11.34        9.67      3.27 o 
   3  11   2        0.12        0.29      2.68 o 
   4  11   2        0.32        0.18      3.37 o 
   5  11   2       66.23       47.94     10.09 o 
  -6  12   2        2.67       -1.51      6.18 o 
  -5  12   2        0.67       -0.94      4.55 o 
  -4  12   2      329.76      289.04     14.06 o 
  -3  12   2      326.30      305.39     10.60 o 
  -2  12   2      407.32      367.34     12.02 o 
  -1  12   2      604.04      695.52      8.01 o 
   0  12   2      285.15      327.46      7.45 o 
   1  12   2      762.07      756.93     12.36 o 
   2  12   2     1759.24     1761.81     42.53 o 
   3  12   2       39.36       50.74      5.77 o 
   4  12   2       16.72       12.12      4.99 o 
   5  12   2        5.02        2.50      6.06 o 
  -6  13   2        0.69       -6.70      6.70 o 
  -5  13   2        1.15       -2.15      4.70 o 
  -4  13   2      109.43      105.95      9.82 o 
  -3  13   2       12.10       12.84      3.49 o 
  -2  13   2      195.77      185.69      7.60 o 
  -1  13   2      220.41      270.43      5.52 o 
   0  13   2     4910.57     5112.52     64.98 o 
   1  13   2      147.67      118.46      5.41 o 
   2  13   2       22.83       20.00      3.64 o 
   3  13   2      123.49      126.16      8.22 o 
   4  13   2       35.19       25.72      6.31 o 
   5  13   2       41.40       25.77      8.62 o 
  -6  14   2       12.18       11.44      8.35 o 
  -5  14   2        4.46        2.48      5.37 o 
  -4  14   2        0.02        2.40      4.19 o 
  -3  14   2     1487.99     1451.48     23.40 o 
  -2  14   2       29.00       28.80      3.92 o 
  -1  14   2      227.86      271.12      5.84 o 
   0  14   2      100.98      144.20      5.21 o 
   1  14   2      585.03      619.83     14.34 o 
   2  14   2      523.07      509.47     13.27 o 
   3  14   2      232.30      231.82     10.31 o 
   4  14   2       27.81       40.89      7.71 o 
   5  14   2        2.26        3.78      6.96 o 
  -5  15   2        0.97        1.88      5.22 o 
  -4  15   2      490.75      521.40     18.99 o 
  -3  15   2       70.08       72.17      6.66 o 
  -2  15   2      153.69      131.93      7.03 o 
  -1  15   2      122.64      139.03      4.40 o 
   0  15   2      937.30     1000.22     13.38 o 
   1  15   2       40.54       52.11      4.22 o 
   2  15   2      293.76      303.23     10.64 o 
   3  15   2        0.04       -1.61      3.69 o 
   4  15   2        6.13        1.75      4.97 o 
   5  15   2      106.46       98.90     13.94 o 
  -5  16   2      176.11      172.47     13.73 o 
  -4  16   2        0.04        2.72      4.57 o 
  -3  16   2      119.00      128.28      8.33 o 
  -2  16   2      922.32      902.64     19.96 o 
  -1  16   2      732.32      684.62     13.22 o 
   0  16   2        0.21        1.30      1.53 o 
   1  16   2      213.52      193.99      7.13 o 
   2  16   2      711.35      667.19     17.01 o 
   3  16   2        3.19        2.74      4.21 o 
   4  16   2       48.03       52.89      8.80 o 
   5  16   2       46.19       58.78     11.90 o 
  -5  17   2       55.51       52.02     11.30 o 
  -4  17   2       58.35       66.08      8.68 o 
  -3  17   2      706.96      710.33     27.75 o 
  -2  17   2      110.12       96.10      6.86 o 
  -1  17   2      356.73      325.14      9.68 o 
   0  17   2        7.06        9.76      2.28 o 
   1  17   2       16.42       18.04      3.12 o 
   2  17   2      602.35      626.00     15.59 o 
   3  17   2       71.94       83.14      9.13 o 
   4  17   2      187.06      192.70     13.96 o 
   5  17   2        0.83        3.50      7.02 o 
  -5  18   2        0.82        2.57      6.19 o 
  -4  18   2      112.37       93.12     12.76 o 
  -3  18   2       25.63       28.75      6.20 o 
  -2  18   2        4.93        4.85      3.13 o 
  -1  18   2     1176.61     1170.82     18.26 o 
   0  18   2      364.96      344.85      8.85 o 
   1  18   2       35.34       37.47      4.12 o 
   2  18   2      233.09      231.54     11.99 o 
   3  18   2      156.89      164.01     12.11 o 
   4  18   2      209.99      199.70     14.37 o 
   5  18   2        3.62        3.52      7.61 o 
  -5  19   2        0.75        0.11      6.61 o 
  -4  19   2        2.86       -0.63      6.04 o 
  -3  19   2       15.57       18.09      7.41 o 
  -2  19   2       62.64       69.08      6.49 o 
  -1  19   2      929.80      904.93     16.59 o 
   0  19   2       20.92       20.50      3.38 o 
   1  19   2        7.46        4.51      2.59 o 
   2  19   2      382.57      378.16     14.93 o 
   3  19   2      919.72      947.25     25.58 o 
   4  19   2       51.19       43.66      8.75 o 
   5  19   2        2.08        3.11      7.74 o 
  -5  20   2       34.72       39.17     10.45 o 
  -4  20   2       91.57       97.25     13.06 o 
  -3  20   2       29.38       36.84      8.65 o 
  -2  20   2        1.28       -0.58      3.79 o 
  -1  20   2     1336.25     1293.66     23.16 o 
   0  20   2      999.60      937.13     16.30 o 
   1  20   2      212.39      219.51      8.71 o 
   2  20   2        2.00        3.21      4.07 o 
   3  20   2      107.31       97.01     10.25 o 
   4  20   2       30.12       42.84      9.04 o 
  -5  21   2        0.46       -1.32      6.35 o 
  -4  21   2        0.89       -2.54      5.94 o 
  -3  21   2      121.06      120.92     12.94 o 
  -2  21   2      427.32      470.81     17.33 o 
  -1  21   2      119.22      106.16      7.88 o 
   0  21   2       52.21       51.53      6.84 o 
   1  21   2      776.48      792.19     16.12 o 
   2  21   2      150.07      160.83     10.97 o 
   3  21   2        7.88        6.98      5.77 o 
   4  21   2        0.03       -1.73      5.45 o 
  -5  22   2       70.26       73.94     13.41 o 
  -4  22   2       75.12       55.41     11.24 o 
  -3  22   2       43.84       35.62      9.06 o 
  -2  22   2       29.62       23.06      6.12 o 
  -1  22   2      252.61      239.23     11.13 o 
   0  22   2       26.30       20.39      5.45 o 
   1  22   2        0.05        6.82      3.11 o 
   2  22   2        5.42       -0.60      4.32 o 
   3  22   2      178.06      171.06     13.01 o 
   4  22   2       33.13       37.29      8.85 o 
  -4  23   2       52.52       39.29     10.32 o 
  -3  23   2      168.16      188.56     16.24 o 
  -2  23   2      185.30      201.13     12.67 o 
  -1  23   2      826.32      902.48     26.01 o 
   0  23   2       12.86       17.50      5.12 o 
   1  23   2      246.94      256.08     12.90 o 
   2  23   2       46.54       44.53      7.81 o 
   3  23   2       87.48       87.55     10.52 o 
   4  23   2        4.15        9.62      7.00 o 
  -4  24   2       40.77       25.24      9.31 o 
  -3  24   2      220.11      235.61     20.05 o 
  -2  24   2       25.16       26.12      6.63 o 
  -1  24   2       83.45       82.97      7.97 o 
   0  24   2      433.40      396.42     16.42 o 
   1  24   2      197.30      210.25     12.32 o 
   2  24   2        5.28        5.26      6.15 o 
   3  24   2      144.79      171.36     16.08 o 
   4  24   2        6.68       14.73      7.65 o 
  -4  25   2       38.83       34.97     10.75 o 
  -3  25   2       16.52       13.35      7.50 o 
  -2  25   2       53.58       44.91      8.06 o 
  -1  25   2       50.55       37.57      6.30 o 
   0  25   2        6.28       16.18      5.38 o 
   1  25   2       41.11       41.28     11.46 o 
   2  25   2        1.78       -0.43      5.91 o 
   3  25   2        0.70       -3.95      6.58 o 
   4  25   2       23.66       19.17      9.73 o 
  -4  26   2       52.54       37.45     11.22 o 
  -3  26   2      254.19      283.52     24.05 o 
  -2  26   2       23.43       29.55      6.65 o 
  -1  26   2        2.23        3.96      4.08 o 
   0  26   2       31.00       25.45      7.84 o 
   1  26   2       60.02       53.72     12.75 o 
   2  26   2       97.06      103.68     14.45 o 
   3  26   2        1.19       -3.10      6.57 o 
  -4  27   2        8.15        4.17      8.20 o 
  -3  27   2       51.31       61.91     12.17 o 
  -2  27   2        2.06        0.06      4.06 o 
  -1  27   2       68.61       77.97      8.64 o 
   0  27   2        0.20       -2.24      5.63 o 
   1  27   2      202.12      233.81     21.27 o 
   2  27   2        1.21       10.40      7.28 o 
   3  27   2        0.05       -5.52      6.93 o 
  -3  28   2       75.79       82.66     13.49 o 
  -2  28   2       11.49        1.70      4.83 o 
  -1  28   2      177.58      189.73     12.17 o 
   0  28   2       36.62       34.85      9.29 o 
   1  28   2       38.60       52.42     13.57 o 
   2  28   2       91.96       99.86     22.58 o 
   3  28   2        9.36       -2.38      7.31 o 
  -3  29   2        0.49        6.83      8.23 o 
  -2  29   2        0.63        0.80      5.15 o 
  -1  29   2       82.99       96.30      9.73 o 
   0  29   2        3.13        3.55      6.41 o 
   1  29   2       28.94       26.18     11.19 o 
   2  29   2        2.80       11.35     10.30 o 
   3  29   2       81.56       67.44     13.69 o 
  -3  30   2       42.09       44.73     11.28 o 
  -2  30   2       68.22       60.75     10.13 o 
  -1  30   2        8.37       16.03      6.79 o 
   0  30   2      229.73      236.96     18.12 o 
   1  30   2       25.14       20.89     11.25 o 
   2  30   2        8.43       14.28     10.61 o 
  -2  31   2       86.82      103.35     12.43 o 
  -1  31   2       71.29      109.70     14.29 o 
   0  31   2        5.61        5.40      7.59 o 
   1  31   2        0.48       -3.68      8.92 o 
   2  31   2       23.01       26.07     12.44 o 
  -2  32   2        1.42        2.20      6.75 o 
  -1  32   2      365.96      408.50     30.35 o 
   0  32   2       20.26       29.63     10.06 o 
   1  32   2        5.90       -3.50      9.83 o 
  -1  33   2        0.23       -4.21      8.69 o 
   0  33   2        0.97       10.17      8.43 o 
   1  33   2        1.73       -5.97      9.02 o 
  -5   0   3        4.37        1.83      8.37 o 
  -3   0   3      581.29      595.85     16.61 o 
  -1   0   3    12379.62    13324.52    783.40 o 
   1   0   3     5592.78     5783.44    161.57 o 
   3   0   3       30.86       38.41      6.92 o 
   5   0   3        0.18       -0.81      5.32 o 
  -6   1   3        0.99       13.93      9.01 o 
  -5   1   3       39.06       27.03      7.18 o 
  -4   1   3      495.06      503.87     10.81 o 
  -3   1   3      209.90      220.00      7.44 o 
  -2   1   3        0.05        4.83      1.91 o 
  -1   1   3       96.19      104.93      4.57 o 
   0   1   3      627.01      720.53     32.60 o 
   1   1   3     2388.74     2601.33    179.02 o 
   2   1   3     2669.55     2609.65     30.34 o 
   3   1   3      581.69      536.72     15.27 o 
   4   1   3       89.26      109.17      8.24 o 
   5   1   3       26.60       21.90      5.15 o 
   6   1   3        2.88        4.83      6.89 o 
  -6   2   3       16.27       28.45      9.28 o 
  -5   2   3       99.65       99.50     11.29 o 
  -4   2   3      464.96      489.23     15.24 o 
  -3   2   3      135.38      169.21      6.22 o 
  -2   2   3     5336.43     5650.32     51.65 o 
  -1   2   3      124.58      110.72      4.59 o 
   0   2   3     3144.56     3175.76     72.16 o 
   2   2   3     4649.40     4696.98     40.18 o 
   3   2   3      338.63      310.30     12.30 o 
   4   2   3      374.29      366.61     13.12 o 
   5   2   3       21.23       21.44      5.52 o 
  -6   3   3      114.82      125.72     15.16 o 
  -5   3   3      110.82       98.85      9.66 o 
  -4   3   3        0.12       21.41      9.87 o 
  -3   3   3     2347.39     2499.50     49.97 o 
  -2   3   3      351.73      361.04      9.26 o 
  -1   3   3     5096.25     5409.82    111.34 o 
   0   3   3     4277.92     4140.09     81.06 o 
   1   3   3     1441.84     1305.47     21.37 o 
   2   3   3      660.96      738.25     28.77 o 
   3   3   3       57.59       81.23      7.61 o 
   4   3   3       26.71       16.31      6.78 o 
   5   3   3        1.11        1.68      4.38 o 
  -6   4   3       32.49       48.44     11.24 o 
  -5   4   3       10.93       17.99      5.14 o 
  -4   4   3      149.49      158.70      8.46 o 
  -3   4   3        7.13       13.36      3.65 o 
  -2   4   3     1141.61     1123.92     13.96 o 
  -1   4   3     2871.82     3002.07     56.76 o 
   0   4   3      119.84      138.32      4.03 o 
   1   4   3      422.56      415.20     20.13 o 
   2   4   3     1554.23     1489.58     18.04 o 
   3   4   3       16.40       17.29      5.53 o 
   4   4   3        0.36        7.46      4.09 o 
   5   4   3        0.79        3.14      4.46 o 
  -6   5   3       58.89       53.01      9.92 o 
  -5   5   3      702.41      726.04     20.07 o 
  -4   5   3      196.49      212.54      8.88 o 
  -3   5   3       69.49       69.74      4.39 o 
  -2   5   3      159.17      189.79      4.77 o 
  -1   5   3     3395.82     3217.92     82.94 o 
   0   5   3        6.20        9.84      2.26 o 
   1   5   3      757.19      759.23     23.35 o 
   2   5   3      187.88      190.82      7.04 o 
   3   5   3       91.48      102.63      6.30 o 
   4   5   3      129.89      129.81      9.60 o 
   5   5   3       70.66       79.65      9.23 o 
  -6   6   3       50.19       43.21      9.24 o 
  -5   6   3       68.61       74.12      8.24 o 
  -4   6   3      658.99      672.66     21.91 o 
  -3   6   3       18.26        9.17      2.28 o 
  -2   6   3       22.65       25.86      2.17 o 
  -1   6   3     1661.18     1715.89     30.75 o 
   0   6   3     3491.15     3157.13     21.14 o 
   1   6   3     1606.01     1576.38     14.70 o 
   2   6   3        1.33        3.46      1.86 o 
   3   6   3       28.70       35.22      4.59 o 
   4   6   3       10.03        3.40      3.82 o 
   5   6   3        3.37        2.96      4.32 o 
  -6   7   3        2.06        3.86      5.84 o 
  -5   7   3       28.77       23.38      6.15 o 
  -4   7   3        0.01        4.24      2.79 o 
  -3   7   3      275.48      275.56      8.03 o 
  -2   7   3     1209.17     1224.84     38.33 o 
  -1   7   3     1247.90     1163.42     17.79 o 
   0   7   3      219.17      184.69      5.47 o 
   1   7   3      704.30      750.79     10.77 o 
   2   7   3        1.37        0.97      1.81 o 
   3   7   3       15.61       21.61      4.05 o 
   4   7   3      199.52      213.86     11.40 o 
   5   7   3        6.52        2.38      4.19 o 
  -6   8   3        9.43       13.29      6.78 o 
  -5   8   3       62.99       73.02      8.35 o 
  -4   8   3        0.75       -2.43      2.43 o 
  -3   8   3      385.83      434.23     13.74 o 
  -2   8   3        6.84        2.78      1.60 o 
  -1   8   3      101.20      103.98      3.84 o 
   0   8   3      411.86      362.78      7.76 o 
   1   8   3      240.48      205.99      6.00 o 
   2   8   3        6.31        3.14      3.82 o 
   3   8   3       10.91       13.40      3.81 o 
   4   8   3       10.23       10.16      4.82 o 
   5   8   3       26.64       12.94      6.80 o 
  -6   9   3      140.51      146.11     13.85 o 
  -5   9   3      188.28      200.48     11.91 o 
  -4   9   3        3.83        3.29      3.29 o 
  -3   9   3      563.67      525.71     13.69 o 
  -2   9   3       61.45       80.90      4.75 o 
  -1   9   3     1972.11     2025.64     31.61 o 
   0   9   3     2404.20     2395.81     26.26 o 
   1   9   3      144.95      126.62      5.02 o 
   2   9   3        1.42        0.55      1.96 o 
   3   9   3      122.65      104.49      7.41 o 
   4   9   3       39.01       48.78      7.56 o 
   5   9   3        0.85       -2.50      5.22 o 
  -6  10   3       23.08       27.06      8.42 o 
  -5  10   3        2.26        4.16      4.57 o 
  -4  10   3      160.94      174.14      9.53 o 
  -3  10   3      526.42      513.15     12.00 o 
  -2  10   3      290.91      300.31     10.77 o 
  -1  10   3     1521.07     1581.89     16.02 o 
   0  10   3        0.18        1.01      1.50 o 
   1  10   3      200.28      253.84     27.62 o 
   2  10   3      394.49      350.35     10.73 o 
   3  10   3      125.97      121.33      8.12 o 
   4  10   3       30.78       15.06      5.31 o 
   5  10   3        0.22       -1.67      4.83 o 
  -6  11   3        1.45        8.63      7.34 o 
  -5  11   3       58.31       53.11      8.72 o 
  -4  11   3      135.06      131.97     10.23 o 
  -3  11   3       44.81       55.11      5.53 o 
  -2  11   3        1.71        4.65      2.16 o 
  -1  11   3     1135.19     1122.23     11.63 o 
   0  11   3        2.95       11.56      1.66 o 
   1  11   3      224.59      237.85      8.17 o 
   2  11   3     1036.72      964.50     17.87 o 
   3  11   3        0.15        3.91      2.91 o 
   4  11   3        7.18        4.70      4.57 o 
   5  11   3        0.03       -3.01      6.03 o 
  -6  12   3       15.48       19.18      9.68 o 
  -5  12   3       11.51       12.22      5.97 o 
  -4  12   3        7.68        2.99      4.01 o 
  -3  12   3      349.98      319.22     11.07 o 
  -2  12   3      121.37      124.75      6.38 o 
  -1  12   3      646.38      640.72      8.84 o 
   0  12   3      140.79      142.69      5.14 o 
   1  12   3       10.07       10.90      2.38 o 
   2  12   3      210.32      234.44      9.31 o 
   3  12   3      348.29      349.79     12.57 o 
   4  12   3       15.45       18.47      6.29 o 
   5  12   3        0.56       -2.27      5.86 o 
  -6  13   3        0.59       -1.22      7.74 o 
  -5  13   3        6.33        9.63      6.19 o 
  -4  13   3      179.15      165.80     11.09 o 
  -3  13   3      695.89      693.00     16.37 o 
  -2  13   3       52.89       65.34      5.26 o 
  -1  13   3      129.48      110.72      4.25 o 
   0  13   3       35.84       46.35      3.57 o 
   1  13   3     2905.04     2749.82     27.22 o 
   2  13   3       40.39       39.23      4.67 o 
   3  13   3        6.60        3.69      3.44 o 
   4  13   3       95.10      120.06     13.39 o 
   5  13   3        5.74        4.74      6.35 o 
  -6  14   3       10.14       11.97      9.33 o 
  -5  14   3       24.25       27.97      8.35 o 
  -4  14   3        0.69        4.30      3.70 o 
  -3  14   3        0.03        0.65      2.74 o 
  -2  14   3     2253.29     2153.18     25.76 o 
  -1  14   3      375.84      380.87      9.22 o 
   0  14   3      318.49      361.85      8.57 o 
   1  14   3        0.02        7.51      2.25 o 
   2  14   3       54.91       55.82      5.98 o 
   3  14   3        5.17        4.76      3.80 o 
   4  14   3       56.63       56.07     10.46 o 
   5  14   3        1.31        2.77      6.46 o 
  -5  15   3        1.07        7.03      6.29 o 
  -4  15   3        0.27        6.52      5.17 o 
  -3  15   3     1233.63     1206.76     28.81 o 
  -2  15   3       14.95       11.71      3.98 o 
  -1  15   3      545.75      519.78     11.17 o 
   0  15   3      204.47      220.98      7.08 o 
   1  15   3       64.53       63.15      4.74 o 
   2  15   3      357.01      369.60     12.10 o 
   3  15   3       33.48       36.88      5.94 o 
   4  15   3        1.01        1.47      5.20 o 
   5  15   3        5.24        3.77      7.15 o 
  -5  16   3        0.14        0.97      5.50 o 
  -4  16   3      640.88      678.84     26.47 o 
  -3  16   3      130.87      131.91     10.17 o 
  -2  16   3       49.83       50.67      6.30 o 
  -1  16   3     2434.49     2325.60     29.08 o 
   0  16   3      780.82      751.89     13.02 o 
   1  16   3      362.51      344.98      9.69 o 
   2  16   3       44.32       51.57      5.90 o 
   3  16   3      230.39      249.37     13.63 o 
   4  16   3        0.17       -1.35      5.09 o 
   5  16   3        1.13        2.90      7.33 o 
  -5  17   3       69.06       55.27     11.31 o 
  -4  17   3      403.12      360.68     20.24 o 
  -3  17   3      761.87      806.63     22.27 o 
  -2  17   3      290.24      315.47     16.01 o 
  -1  17   3      838.37      788.56     17.59 o 
   0  17   3       86.42       83.97      6.15 o 
   1  17   3        7.67       10.06      2.71 o 
   2  17   3      154.36      155.73      8.95 o 
   3  17   3       35.17       38.99      7.53 o 
   4  17   3        8.93        8.73      6.22 o 
   5  17   3       23.33       34.83     11.07 o 
  -5  18   3       30.15       31.72      9.63 o 
  -4  18   3        0.19       -4.43      4.80 o 
  -3  18   3       78.99       64.81      8.21 o 
  -2  18   3        7.01       11.02      4.41 o 
  -1  18   3      304.99      308.37     11.60 o 
   0  18   3     1198.56     1110.13     19.54 o 
   1  18   3      798.39      777.96     16.19 o 
   2  18   3        5.59        9.18      4.00 o 
   3  18   3       83.58       79.76      9.33 o 
   4  18   3       58.45       69.33     10.16 o 
  -5  19   3        7.77        0.25      5.64 o 
  -4  19   3       22.84       21.89      8.10 o 
  -3  19   3       83.12       93.34      9.58 o 
  -2  19   3       99.00      111.99      8.54 o 
  -1  19   3      271.62      284.69     11.50 o 
   0  19   3      456.49      469.42     13.25 o 
   1  19   3      580.29      554.01     14.89 o 
   2  19   3        0.12        2.65      3.49 o 
   3  19   3       18.58       16.65      6.34 o 
   4  19   3      204.62      214.07     15.40 o 
  -5  20   3       56.18       52.33     12.51 o 
  -4  20   3      228.66      231.63     17.91 o 
  -3  20   3      144.69      144.74     11.43 o 
  -2  20   3       12.52        9.14      4.16 o 
  -1  20   3       28.11       28.11      5.23 o 
   0  20   3      599.01      610.76     18.42 o 
   1  20   3      140.28      129.41      8.38 o 
   2  20   3      358.57      327.90     17.56 o 
   3  20   3       30.22       30.70      7.25 o 
   4  20   3        1.85       -3.27      6.04 o 
  -5  21   3       28.46       26.34      9.59 o 
  -4  21   3        7.25       11.82      7.06 o 
  -3  21   3        3.60        4.76      6.43 o 
  -2  21   3       61.24       67.82      7.48 o 
  -1  21   3     1141.95     1170.48     29.19 o 
   0  21   3      789.70      787.58     21.42 o 
   1  21   3       32.66       30.27      5.86 o 
   2  21   3       41.78       49.95      9.36 o 
   3  21   3      116.95      118.87     14.89 o 
   4  21   3        1.37        7.95      8.03 o 
  -5  22   3        0.92        4.90      8.67 o 
  -4  22   3       39.33       51.88     11.35 o 
  -3  22   3      119.26      113.82     19.47 o 
  -2  22   3       16.04       16.60      4.75 o 
  -1  22   3       28.83       23.50      5.14 o 
   0  22   3      369.64      384.67     15.69 o 
   1  22   3        0.85        0.74      4.11 o 
   2  22   3       36.03       30.30      8.29 o 
   3  22   3       11.62       19.20      7.98 o 
   4  22   3       21.21       25.56     10.07 o 
  -4  23   3        5.34        9.40      7.78 o 
  -3  23   3      205.60      179.67     16.20 o 
  -2  23   3      171.78      173.47     11.06 o 
  -1  23   3       37.60       39.88      6.44 o 
   0  23   3      742.82      705.85     21.19 o 
   1  23   3       67.67       70.17      8.15 o 
   2  23   3       31.81       50.83     10.11 o 
   3  23   3        2.34        5.53      6.80 o 
   4  23   3        9.82       19.73      9.06 o 
  -4  24   3        6.33        0.76      7.63 o 
  -3  24   3        7.68        5.76      6.56 o 
  -2  24   3      555.55      553.21     18.35 o 
  -1  24   3      132.83      120.02      9.62 o 
   0  24   3        0.25        3.46      4.08 o 
   1  24   3        2.17        7.60      7.90 o 
   2  24   3      141.36      169.86     15.19 o 
   3  24   3        5.29        7.82     10.11 o 
   4  24   3       57.45       75.54     13.83 o 
  -4  25   3        1.49        3.65      7.68 o 
  -3  25   3       60.92       82.96     12.79 o 
  -2  25   3        3.36        6.69      4.62 o 
  -1  25   3       11.90       17.01      5.21 o 
   0  25   3       54.41       49.87      7.85 o 
   1  25   3       72.96       72.80     14.24 o 
   2  25   3       28.05       36.17     11.02 o 
   3  25   3       96.19      124.19     15.02 o 
  -4  26   3       34.75       23.95     10.22 o 
  -3  26   3       65.46       57.41      9.71 o 
  -2  26   3      142.69      144.90     11.14 o 
  -1  26   3        4.93       -1.05      3.81 o 
   0  26   3       20.32       25.81      6.52 o 
   1  26   3       27.99       24.20     11.90 o 
   2  26   3       33.87       34.54      9.59 o 
   3  26   3        8.96       17.52      9.03 o 
  -3  27   3       27.24       22.04      7.84 o 
  -2  27   3      131.29      125.53     10.86 o 
  -1  27   3        3.06        5.99      4.36 o 
   0  27   3        5.25        7.17      5.23 o 
   1  27   3        0.57       11.96      9.30 o 
   2  27   3      133.18      160.39     21.97 o 
   3  27   3        9.41        7.85      8.32 o 
  -3  28   3        0.02        4.89      6.30 o 
  -2  28   3       40.73       39.36      8.57 o 
  -1  28   3        6.96        4.15      4.98 o 
   0  28   3      126.92      125.29     13.89 o 
   1  28   3       36.62       41.93     12.67 o 
   2  28   3        9.91       15.03     10.31 o 
   3  28   3       35.48       45.73     12.40 o 
  -3  29   3      188.39      206.72     16.47 o 
  -2  29   3        4.90        4.25      5.67 o 
  -1  29   3       53.90       56.37      8.69 o 
   0  29   3       84.33       93.14     12.59 o 
   1  29   3       29.43       28.79     12.17 o 
   2  29   3       16.24       26.06     12.62 o 
  -2  30   3      116.52      123.71     11.70 o 
  -1  30   3       34.33       45.08      8.39 o 
   0  30   3        1.89       10.59      7.52 o 
   1  30   3       61.16       80.93     16.19 o 
   2  30   3       14.85       14.54     14.12 o 
  -2  31   3       66.77       81.09     11.77 o 
  -1  31   3       78.79       97.98     14.22 o 
   0  31   3       67.70      101.79     18.18 o 
   1  31   3       12.74       16.24     11.18 o 
  -1  32   3        0.33        7.41      8.54 o 
   0  32   3      223.32      247.29     25.06 o 
   1  32   3       14.80       15.81     11.37 o 
   0  33   3        0.06       -1.66      9.43 o 
  -6   0   4       97.21       96.00     22.76 o 
  -4   0   4       10.24        8.47      4.55 o 
  -2   0   4      535.55      593.65     23.22 o 
   0   0   4      388.33      373.57     20.85 o 
   2   0   4     2129.10     2163.11     37.25 o 
   4   0   4      164.23      130.42     13.01 o 
  -6   1   4       16.04       20.78     10.54 o 
  -5   1   4       10.84       14.27      5.02 o 
  -4   1   4        1.32        2.44      2.41 o 
  -3   1   4      917.96      989.60     15.52 o 
  -2   1   4        1.84        1.50      1.53 o 
  -1   1   4      178.12      163.42     10.43 o 
   0   1   4       18.17       16.80      2.27 o 
   1   1   4       75.29       96.28      4.30 o 
   2   1   4     5123.91     5102.82     43.77 o 
   3   1   4      576.45      577.60     21.32 o 
   4   1   4        5.46        2.68      4.00 o 
   5   1   4        4.54        3.37      4.80 o 
  -6   2   4       12.21       12.37      9.57 o 
  -5   2   4        2.56        6.03      4.39 o 
  -4   2   4      202.74      217.36      8.09 o 
  -3   2   4      577.50      624.85     12.47 o 
  -2   2   4       86.66      104.59      4.31 o 
  -1   2   4     2519.39     2732.79    140.25 o 
   0   2   4        9.32        7.93      1.83 o 
   1   2   4       59.93       61.50      3.74 o 
   2   2   4       16.00       37.75      6.23 o 
   3   2   4      109.40      118.86      8.31 o 
   4   2   4      152.12      132.93      9.98 o 
   5   2   4        2.45        5.21      4.51 o 
  -6   3   4        2.13        9.55      8.04 o 
  -5   3   4      340.14      305.69     13.20 o 
  -4   3   4      235.34      234.91      9.35 o 
  -3   3   4        7.65       16.93      3.19 o 
  -2   3   4    10728.35    11656.95    250.83 o 
  -1   3   4      507.60      519.81     24.71 o 
   0   3   4      494.92      499.14     13.40 o 
   1   3   4        4.11        2.81      1.67 o 
   2   3   4      656.48      616.53     16.22 o 
   3   3   4       68.39      101.43     12.95 o 
   4   3   4       18.50       17.46      4.68 o 
   5   3   4       17.39       19.46      6.32 o 
  -6   4   4       55.44       42.64     10.65 o 
  -5   4   4       17.65       17.58      5.10 o 
  -4   4   4      172.23      178.34      8.59 o 
  -3   4   4      194.24      210.43      6.31 o 
  -2   4   4      145.80      160.53      5.54 o 
  -1   4   4       20.95       26.22      2.37 o 
   0   4   4      168.03      188.53      9.37 o 
   1   4   4      126.20      162.30      5.57 o 
   2   4   4       37.44       41.12      4.85 o 
   3   4   4       22.59       24.42      4.81 o 
   4   4   4        1.23        1.83      3.45 o 
   5   4   4       16.51       19.29      6.15 o 
  -6   5   4        2.55       -0.32      7.58 o 
  -5   5   4      174.62      178.80     10.02 o 
  -4   5   4      612.07      608.96     19.07 o 
  -3   5   4      112.73      106.02      4.74 o 
  -2   5   4       20.87       20.80      2.38 o 
  -1   5   4       18.45       28.72      3.15 o 
   0   5   4     2379.98     2220.70     59.87 o 
   1   5   4       85.74      104.00      7.41 o 
   2   5   4       36.97       35.29      3.85 o 
   3   5   4      169.17      177.32      9.41 o 
   4   5   4       25.00       39.61      6.74 o 
   5   5   4        1.15       10.20      5.48 o 
  -6   6   4       51.30       45.03     11.58 o 
  -5   6   4       10.41        9.77      5.05 o 
  -4   6   4      377.16      420.69     13.39 o 
  -3   6   4      423.46      455.58     12.61 o 
  -2   6   4      335.18      413.55     10.33 o 
  -1   6   4      221.09      254.75      9.21 o 
   0   6   4      105.34      105.61      4.57 o 
   1   6   4      990.39      898.20     15.47 o 
   2   6   4       27.02       19.48      2.98 o 
   3   6   4       15.66        9.08      3.70 o 
   4   6   4       21.05       13.44      4.66 o 
   5   6   4        5.76        6.18      5.00 o 
  -6   7   4        0.03        1.78      5.74 o 
  -5   7   4       35.69       36.40      6.58 o 
  -4   7   4      462.07      437.89     11.78 o 
  -3   7   4       57.92       57.17      5.01 o 
  -2   7   4        0.39        0.56      1.14 o 
  -1   7   4     1976.32     1970.49     29.80 o 
   0   7   4     1864.62     1776.99     23.45 o 
   1   7   4      363.75      316.28      6.44 o 
   2   7   4      273.24      293.54      9.03 o 
   3   7   4       36.24       30.70      5.24 o 
   4   7   4       34.03       37.63      6.80 o 
   5   7   4       84.46       82.26      9.91 o 
  -6   8   4        7.73       11.27      8.42 o 
  -5   8   4       46.27       39.15      7.12 o 
  -4   8   4       27.01       26.65      4.35 o 
  -3   8   4      233.61      211.43      7.42 o 
  -2   8   4      105.23       93.62      3.62 o 
  -1   8   4       78.91       71.47      4.18 o 
   0   8   4       67.06       63.23      4.16 o 
   1   8   4     1284.95     1250.01     12.79 o 
   2   8   4      131.51      117.46      6.27 o 
   3   8   4       68.25       75.47      6.21 o 
   4   8   4       10.64       14.43      5.01 o 
   5   8   4        3.43        2.73      5.22 o 
  -6   9   4        1.08        8.12      8.67 o 
  -5   9   4      313.26      334.90     16.50 o 
  -4   9   4      491.35      485.27     13.44 o 
  -3   9   4        0.42        0.30      1.98 o 
  -2   9   4     1408.54     1331.37     29.65 o 
  -1   9   4      608.99      678.31     10.73 o 
   0   9   4     1999.56     1953.21     19.81 o 
   1   9   4      768.48      754.87     12.34 o 
   2   9   4      156.81      148.89      7.51 o 
   3   9   4        2.84        5.07      3.10 o 
   4   9   4       36.37       23.05      5.73 o 
   5   9   4        1.44        0.54      4.97 o 
  -6  10   4       60.41       53.12     13.76 o 
  -5  10   4       60.10       51.91     10.02 o 
  -4  10   4       64.84       79.64      8.17 o 
  -3  10   4       48.92       47.67      4.43 o 
  -2  10   4      287.44      288.71      7.76 o 
  -1  10   4      359.73      372.64      8.40 o 
   0  10   4      707.71      737.25     12.51 o 
   1  10   4      194.86      197.48      6.75 o 
   2  10   4      249.59      239.02      9.44 o 
   3  10   4      108.82       99.56      7.76 o 
   4  10   4       10.03        8.05      4.25 o 
   5  10   4        4.97       -1.95      5.43 o 
  -6  11   4        9.17       -1.25      7.16 o 
  -5  11   4       47.40       43.69      9.36 o 
  -4  11   4      356.35      388.94     16.06 o 
  -3  11   4      753.10      751.69     19.99 o 
  -2  11   4       44.70       43.12      4.47 o 
  -1  11   4      192.61      155.34      5.50 o 
   0  11   4      487.37      458.74      8.54 o 
   1  11   4      145.64      147.21      6.02 o 
   2  11   4       66.80       70.01      6.11 o 
   3  11   4      371.54      373.52     13.33 o 
   4  11   4        0.00       -2.17      3.64 o 
   5  11   4        0.40       -3.94      5.32 o 
  -6  12   4       29.41       31.21     11.58 o 
  -5  12   4       13.19       19.03      7.50 o 
  -4  12   4        9.75        8.52      4.62 o 
  -3  12   4        3.95       -2.62      3.14 o 
  -2  12   4       41.90       36.54      4.91 o 
  -1  12   4       10.12        7.39      2.15 o 
   0  12   4       14.03       12.71      2.94 o 
   1  12   4        7.01        4.27      1.95 o 
   2  12   4       11.15       21.50      4.11 o 
   3  12   4       58.13       73.49      7.37 o 
   4  12   4        0.78        3.01      4.82 o 
   5  12   4        2.96       -1.93      5.64 o 
  -6  13   4        8.69        2.37      7.21 o 
  -5  13   4        0.70       -0.35      5.73 o 
  -4  13   4        8.39        0.23      6.23 o 
  -3  13   4      587.27      617.85     18.88 o 
  -2  13   4     1392.14     1351.13     26.75 o 
  -1  13   4        6.89        4.50      2.68 o 
   0  13   4       18.35       13.89      3.03 o 
   1  13   4       61.72       65.85      4.82 o 
   2  13   4     1513.37     1490.27     23.95 o 
   3  13   4      112.36      103.38      8.44 o 
   4  13   4        0.16       -0.67      4.61 o 
   5  13   4        6.81       -0.06      5.81 o 
  -5  14   4        9.81       10.45      6.41 o 
  -4  14   4       11.53       -0.43      4.58 o 
  -3  14   4      114.60      130.31     10.13 o 
  -2  14   4       19.52       12.65      3.65 o 
  -1  14   4     1196.44     1149.68     20.52 o 
   0  14   4      328.84      306.10      9.96 o 
   1  14   4      566.79      564.97     11.99 o 
   2  14   4       14.72       20.60      4.47 o 
   3  14   4        7.76       13.60      4.82 o 
   4  14   4       17.92        9.09      8.15 o 
   5  14   4        1.25        2.51      6.37 o 
  -5  15   4        2.38        5.01      6.46 o 
  -4  15   4       12.61       13.02      7.26 o 
  -3  15   4        5.49        5.13      3.93 o 
  -2  15   4     1039.19      976.12     20.45 o 
  -1  15   4       10.04       16.15      3.94 o 
   0  15   4      768.17      719.01     15.35 o 
   1  15   4      170.47      178.21      8.31 o 
   2  15   4        0.09       -2.90      2.90 o 
   3  15   4      398.28      409.20     18.38 o 
   4  15   4        3.09       -3.41      6.36 o 
   5  15   4       12.92       22.14      8.81 o 
  -5  16   4        2.03        5.16      7.05 o 
  -4  16   4       67.00       55.44      9.81 o 
  -3  16   4      307.74      314.26     14.53 o 
  -2  16   4      575.61      534.90     15.68 o 
  -1  16   4        0.73       -0.03      2.51 o 
   0  16   4      816.73      731.50     15.92 o 
   1  16   4       42.26       41.31      5.16 o 
   2  16   4       44.94       48.26      7.40 o 
   3  16   4       17.25        9.29      4.88 o 
   4  16   4        9.27       19.59      8.78 o 
  -5  17   4       96.34       97.45     13.86 o 
  -4  17   4       15.91       15.18      6.92 o 
  -3  17   4     1158.84     1106.75     28.58 o 
  -2  17   4      400.58      379.30     13.53 o 
  -1  17   4        2.55       -0.87      2.45 o 
   0  17   4      483.02      480.04     13.37 o 
   1  17   4       29.64       26.66      5.37 o 
   2  17   4        2.89        2.05      4.47 o 
   3  17   4       67.05       78.45      9.45 o 
   4  17   4        5.88       18.59      8.43 o 
  -5  18   4        3.45        6.01      6.67 o 
  -4  18   4      160.23      141.51     14.52 o 
  -3  18   4       33.24       27.94      6.82 o 
  -2  18   4      224.65      199.77     10.52 o 
  -1  18   4       47.96       51.67      6.32 o 
   0  18   4        2.81        2.31      4.00 o 
   1  18   4      530.53      498.22     18.12 o 
   2  18   4       36.79       39.42      7.20 o 
   3  18   4        0.04       -0.17      5.76 o 
   4  18   4      110.37       88.61     16.90 o 
  -5  19   4       39.58       58.30     11.63 o 
  -4  19   4       13.42       16.37      7.88 o 
  -3  19   4       30.89       29.71      6.83 o 
  -2  19   4       68.92       73.41      7.57 o 
  -1  19   4      116.19      116.37      8.58 o 
   0  19   4      280.06      268.20     12.95 o 
   1  19   4       65.34       67.34      7.87 o 
   2  19   4      190.02      181.48     12.13 o 
   3  19   4        0.00       -0.16      6.35 o 
   4  19   4       25.84       20.31     13.99 o 
  -5  20   4       17.94       14.65      8.69 o 
  -4  20   4       52.15       48.35     10.67 o 
  -3  20   4       62.95       70.60      8.19 o 
  -2  20   4      105.04       96.40      8.54 o 
  -1  20   4       90.37       92.57      9.58 o 
   0  20   4        6.04        7.45      4.50 o 
   1  20   4       96.80      102.85      9.24 o 
   2  20   4       66.46       59.68      8.33 o 
   3  20   4        6.16        3.63      6.80 o 
   4  20   4        1.49        3.52      7.88 o 
  -5  21   4       32.20       28.31     15.00 o 
  -4  21   4      155.78      177.70     16.96 o 
  -3  21   4        0.67       -3.41      3.87 o 
  -2  21   4       10.91       15.72      5.05 o 
  -1  21   4        8.52        8.69      4.26 o 
   0  21   4     1828.66     1793.27     32.85 o 
   1  21   4      588.87      574.07     18.95 o 
   2  21   4        6.40        9.83      5.48 o 
   3  21   4        4.56        9.22      7.11 o 
   4  21   4       87.58       72.97     13.39 o 
  -4  22   4       13.32        7.51     10.93 o 
  -3  22   4       69.13       63.52      8.28 o 
  -2  22   4        9.06        7.38      4.43 o 
  -1  22   4       94.99      111.02      9.05 o 
   0  22   4       86.54      108.05      9.99 o 
   1  22   4      628.76      586.78     41.51 o 
   2  22   4      101.09      107.62     12.84 o 
   3  22   4        0.02        5.12      7.34 o 
   4  22   4       21.06       22.71     10.63 o 
  -4  23   4       85.86      103.68     14.96 o 
  -3  23   4       55.73       62.81      8.46 o 
  -2  23   4       68.60       63.06      7.99 o 
  -1  23   4       82.13       82.98      8.39 o 
   0  23   4        1.30        2.62      4.58 o 
   1  23   4      455.20      433.53     21.10 o 
   2  23   4        2.79       -3.55      5.54 o 
   3  23   4        1.02        7.65      7.68 o 
  -4  24   4        4.05       12.80      8.26 o 
  -3  24   4        0.07        1.34      4.58 o 
  -2  24   4       10.49        4.95      4.63 o 
  -1  24   4      522.78      512.40     19.70 o 
   0  24   4       49.60       58.14      8.48 o 
   1  24   4        0.36       10.50      6.08 o 
   2  24   4        1.67       -5.03      5.83 o 
   3  24   4        6.51        6.47      8.09 o 
  -4  25   4       59.27       62.99     11.19 o 
  -3  25   4       18.37       13.65      6.40 o 
  -2  25   4      372.79      384.96     16.26 o 
  -1  25   4       42.21       37.57      7.70 o 
   0  25   4      106.28       84.81      9.86 o 
   1  25   4        0.14       -1.34      7.85 o 
   2  25   4       95.25      116.53     14.05 o 
   3  25   4       11.74       22.66      9.55 o 
  -4  26   4        5.58       10.31      7.31 o 
  -3  26   4       70.53       57.51     10.33 o 
  -2  26   4       26.16       22.31      6.29 o 
  -1  26   4      161.14      159.70     12.89 o 
   0  26   4        0.08        0.62      4.98 o 
   1  26   4        1.23       -1.74      8.01 o 
   2  26   4       11.85        8.24     10.17 o 
   3  26   4       51.80       57.65     12.78 o 
  -3  27   4       96.86       88.75     12.12 o 
  -2  27   4       21.55       19.65      6.56 o 
  -1  27   4      162.94      174.53     13.55 o 
   0  27   4       25.56       20.17      6.80 o 
   1  27   4        2.00        8.74      8.41 o 
   2  27   4        1.11        6.97     11.38 o 
  -3  28   4        4.67       11.92      7.18 o 
  -2  28   4       59.43       55.77      8.92 o 
  -1  28   4       11.56       17.51      6.54 o 
   0  28   4       74.81       73.16     10.09 o 
   1  28   4       73.34       58.55     15.11 o 
   2  28   4        4.36       -2.62      9.43 o 
  -3  29   4        8.18       10.16      7.09 o 
  -2  29   4      270.09      301.88     16.04 o 
  -1  29   4       39.85       33.83      8.53 o 
   0  29   4       52.56       82.81     16.41 o 
   1  29   4       59.48       68.20     15.45 o 
   2  29   4       14.63        7.67     11.69 o 
  -2  30   4        4.74        0.18      5.45 o 
  -1  30   4      132.05      137.75     13.48 o 
   0  30   4        7.17        6.00     15.17 o 
   1  30   4        0.00       -1.54      8.83 o 
  -2  31   4        0.47        0.31      5.51 o 
  -1  31   4       59.99       63.58     10.84 o 
   0  31   4      103.10       99.53     18.13 o 
   1  31   4       19.81       24.21     12.09 o 
  -1  32   4       40.12       35.10     10.96 o 
   0  32   4        1.66       19.89     12.29 o 
  -5   0   5       23.30       34.11      7.72 o 
  -3   0   5       68.48       70.29      6.14 o 
  -1   0   5      372.09      405.59     30.68 o 
   1   0   5        6.02        9.27      3.69 o 
   3   0   5      108.92      166.16     17.19 o 
   5   0   5       12.67       27.36     10.98 o 
  -6   1   5       52.19       64.06     14.08 o 
  -5   1   5      158.42      167.79      9.81 o 
  -4   1   5       19.96       19.20      4.28 o 
  -3   1   5      179.12      180.03      6.17 o 
  -2   1   5     1336.99     1485.40     33.38 o 
  -1   1   5     1186.33     1184.51     47.65 o 
   0   1   5       44.75       41.90      5.15 o 
   1   1   5      536.22      545.94     11.49 o 
   2   1   5       63.22       85.99      7.67 o 
   3   1   5     2841.58     2847.89     65.15 o 
   4   1   5      113.19      101.41     10.49 o 
   5   1   5        6.65        7.27      5.91 o 
  -6   2   5        1.04       -2.55      7.26 o 
  -5   2   5      117.42      119.25      9.42 o 
  -4   2   5      106.88      106.32      7.85 o 
  -3   2   5      126.91      126.23      5.33 o 
  -2   2   5        3.58        3.27      1.83 o 
  -1   2   5     1464.18     1579.94     75.48 o 
   0   2   5      924.00      881.79     27.98 o 
   1   2   5       85.35       76.21      5.08 o 
   2   2   5       90.67       85.38      6.11 o 
   3   2   5      134.29      140.76     11.23 o 
   4   2   5       14.55       18.31      5.96 o 
   5   2   5        1.40        5.11      5.58 o 
  -6   3   5        1.02       -0.80      8.77 o 
  -5   3   5        0.71        5.76      4.09 o 
  -4   3   5      973.02      940.99     19.34 o 
  -3   3   5       54.52       46.19      3.80 o 
  -2   3   5      722.51      661.66     10.92 o 
  -1   3   5     9441.34     9732.60    335.58 o 
   0   3   5      524.28      467.26     10.74 o 
   1   3   5       47.83       62.33      4.33 o 
   2   3   5       39.13       46.70      5.58 o 
   3   3   5      116.09      113.03     14.52 o 
   4   3   5        7.09       14.59      5.97 o 
   5   3   5        3.49        4.04      6.02 o 
  -6   4   5        3.70        8.39      9.91 o 
  -5   4   5       28.88       29.55      6.09 o 
  -4   4   5        2.92       13.94      5.45 o 
  -3   4   5      531.49      560.25     10.36 o 
  -2   4   5        4.14        2.94      1.44 o 
  -1   4   5       19.56       32.25      3.10 o 
   0   4   5       25.42       19.35      2.63 o 
   1   4   5       46.79       55.41      4.56 o 
   2   4   5        0.39        3.28      2.25 o 
   3   4   5       12.15       20.26      5.00 o 
   4   4   5        0.12        5.13      4.40 o 
   5   4   5        3.76        5.28      5.06 o 
  -6   5   5       33.43       26.68     16.74 o 
  -5   5   5        6.21        1.15      3.99 o 
  -4   5   5      155.26      165.52      8.80 o 
  -3   5   5     1069.09     1025.42     22.56 o 
  -2   5   5      209.99      220.04      7.47 o 
  -1   5   5      383.07      400.87     15.31 o 
   0   5   5        3.35        1.87      1.60 o 
   1   5   5     2494.46     2483.18     53.36 o 
   2   5   5        1.46        4.83      2.30 o 
   3   5   5      109.55      127.27      9.21 o 
   4   5   5       49.93       47.15      7.36 o 
   5   5   5        2.06       -3.66      4.69 o 
  -6   6   5        3.63       18.31     13.60 o 
  -5   6   5        0.49       -1.83      4.23 o 
  -4   6   5      321.55      316.03     11.44 o 
  -3   6   5      212.23      209.15      7.76 o 
  -2   6   5      477.66      420.36     10.28 o 
  -1   6   5     1081.07     1059.88     16.57 o 
   0   6   5      393.56      394.84     22.17 o 
   1   6   5      162.64      174.58      7.25 o 
   2   6   5       19.02        7.89      4.30 o 
   3   6   5       20.80       11.32      4.34 o 
   4   6   5        0.25       -0.14      3.70 o 
   5   6   5        6.10        8.44      5.43 o 
  -6   7   5       32.56       19.62     15.69 o 
  -5   7   5       48.41       43.48      8.00 o 
  -4   7   5      718.69      730.71     19.04 o 
  -3   7   5     1070.04      987.59     21.63 o 
  -2   7   5     1315.76     1211.86     29.24 o 
  -1   7   5       46.60       37.31      3.92 o 
   0   7   5     1992.71     2046.56     38.19 o 
   1   7   5      347.05      319.79      8.62 o 
   2   7   5      293.90      307.58      9.71 o 
   3   7   5        5.47       14.94      4.51 o 
   4   7   5        6.11        6.08      4.50 o 
   5   7   5       14.87       12.55      6.30 o 
  -6   8   5        0.70       -1.44      6.66 o 
  -5   8   5       16.84       15.24      7.01 o 
  -4   8   5      247.70      236.80     11.49 o 
  -3   8   5      196.67      196.99      9.14 o 
  -2   8   5      387.45      396.64     11.05 o 
  -1   8   5       21.16       22.96      3.06 o 
   0   8   5      686.26      684.26     12.70 o 
   1   8   5       68.48       64.79      4.18 o 
   2   8   5       21.08       22.55      3.73 o 
   3   8   5        4.60        1.36      3.48 o 
   4   8   5        0.20        1.09      3.61 o 
   5   8   5       15.19       18.25      6.50 o 
  -6   9   5       13.81        4.06      6.75 o 
  -5   9   5       18.12       24.52      8.27 o 
  -4   9   5      335.87      314.37     13.11 o 
  -3   9   5      621.85      614.16     19.16 o 
  -2   9   5        0.31        1.10      2.00 o 
  -1   9   5      347.77      293.76      8.81 o 
   0   9   5      338.86      358.25      9.47 o 
   1   9   5      351.82      352.04      7.65 o 
   2   9   5      189.44      209.80      8.42 o 
   3   9   5       56.52       52.52      6.70 o 
   4   9   5        0.03        4.68      4.63 o 
   5   9   5       14.48       12.36      5.70 o 
  -6  10   5        4.29        3.99      7.03 o 
  -5  10   5      191.85      180.95     16.08 o 
  -4  10   5       59.06       61.54      7.43 o 
  -3  10   5      154.96      154.37      8.40 o 
  -2  10   5       29.66       28.89      4.23 o 
  -1  10   5      150.71      149.91      6.29 o 
   0  10   5      319.37      305.35      8.95 o 
   1  10   5      447.49      457.15      8.71 o 
   2  10   5       83.23       86.84      6.26 o 
   3  10   5       40.74       38.70      6.32 o 
   4  10   5       12.74        2.99      4.78 o 
   5  10   5        0.04        1.52      4.92 o 
  -6  11   5      110.12      139.95     16.23 o 
  -5  11   5       29.19       28.90      9.22 o 
  -4  11   5      201.57      199.82     12.48 o 
  -3  11   5      727.37      735.34     16.86 o 
  -2  11   5     1579.31     1558.93     35.58 o 
  -1  11   5        4.94        4.74      2.13 o 
   0  11   5      263.74      233.13      8.01 o 
   1  11   5      102.78       90.44      6.25 o 
   2  11   5       43.02       32.74      4.59 o 
   3  11   5       40.72       37.83      5.50 o 
   4  11   5       60.83       65.55      8.62 o 
   5  11   5        0.85        4.77      6.14 o 
  -5  12   5        8.38        6.78      6.51 o 
  -4  12   5       41.92       38.22      7.32 o 
  -3  12   5        1.40        5.21      3.21 o 
  -2  12   5       69.83       75.64      6.20 o 
  -1  12   5       15.72       16.71      3.78 o 
   0  12   5       60.56       49.65      4.48 o 
   1  12   5        0.17        2.57      2.46 o 
   2  12   5       67.02       68.03      6.59 o 
   3  12   5        5.99        7.93      4.04 o 
   4  12   5        1.43       -0.11      4.70 o 
  -5  13   5      102.97      111.85     13.74 o 
  -4  13   5       14.18       18.82      5.91 o 
  -3  13   5       38.61       40.76      6.01 o 
  -2  13   5      825.33      773.23     21.01 o 
  -1  13   5     1744.08     1696.96     49.80 o 
   0  13   5        3.01        6.44      2.95 o 
   1  13   5        9.89       11.66      3.74 o 
   2  13   5       83.49       79.33      8.38 o 
   3  13   5      519.99      516.81     16.82 o 
   4  13   5       77.53       46.38      7.96 o 
  -5  14   5        4.33        2.07      5.82 o 
  -4  14   5        4.68        4.10      4.55 o 
  -3  14   5      182.66      160.42     10.18 o 
  -2  14   5      709.81      684.59     26.07 o 
  -1  14   5        1.72        2.99      3.61 o 
   0  14   5      520.98      499.65     13.46 o 
   1  14   5       64.25       53.40      6.70 o 
   2  14   5       40.75       47.77      7.32 o 
   3  14   5       14.09       16.14      5.69 o 
   4  14   5        4.12       10.17      6.48 o 
  -5  15   5       23.81       10.81      7.76 o 
  -4  15   5       71.42       70.99      9.28 o 
  -3  15   5      174.96      201.05     10.98 o 
  -2  15   5      372.16      368.31     13.49 o 
  -1  15   5      472.00      430.22     15.55 o 
   0  15   5      659.51      613.57     15.18 o 
   1  15   5      334.29      312.53     13.33 o 
   2  15   5      234.47      258.20     13.28 o 
   3  15   5        0.71        3.83      4.84 o 
   4  15   5      117.43      137.05     19.60 o 
  -5  16   5       40.30       36.14     11.79 o 
  -4  16   5       37.92       25.51      6.98 o 
  -3  16   5        2.88        3.35      3.52 o 
  -2  16   5       13.79       15.13      4.54 o 
  -1  16   5      320.21      312.21     13.72 o 
   0  16   5       63.80       75.75      6.57 o 
   1  16   5        0.02        0.12      3.64 o 
   2  16   5       20.55       19.32      5.91 o 
   3  16   5        0.26        1.87      4.88 o 
   4  16   5        2.42        0.59      8.04 o 
  -5  17   5       53.06       68.11     12.71 o 
  -4  17   5      261.49      245.80     15.42 o 
  -3  17   5       35.85       26.05      5.73 o 
  -2  17   5     1069.66      981.02     26.30 o 
  -1  17   5      651.43      603.19     18.92 o 
   0  17   5       26.98       20.34      5.35 o 
   1  17   5      730.38      679.34     19.93 o 
   2  17   5       39.65       27.93      6.70 o 
   3  17   5       67.67       65.78      9.38 o 
   4  17   5       23.95       25.50     12.39 o 
  -5  18   5        9.71       11.51      7.84 o 
  -4  18   5        5.96        4.87      5.30 o 
  -3  18   5      278.34      237.36     12.43 o 
  -2  18   5      170.90      139.35      9.76 o 
  -1  18   5       83.54       80.56      8.53 o 
   0  18   5      137.04      152.78     10.63 o 
   1  18   5        0.43       -3.64      3.64 o 
   2  18   5       22.03       17.65      6.19 o 
   3  18   5       21.24       17.03      6.34 o 
   4  18   5        3.81       10.45      9.91 o 
  -5  19   5       12.04        7.07      7.73 o 
  -4  19   5      129.98      146.38     16.95 o 
  -3  19   5       62.60       68.60      8.32 o 
  -2  19   5      269.01      262.02     12.47 o 
  -1  19   5       26.04       27.89      6.12 o 
   0  19   5      726.29      686.59     20.75 o 
   1  19   5      161.73      139.42     10.79 o 
   2  19   5      109.54      110.09     10.75 o 
   3  19   5        0.40        8.55      7.29 o 
   4  19   5        0.19        2.68      9.99 o 
  -5  20   5        7.81       16.96      8.68 o 
  -4  20   5       45.80       38.13      8.23 o 
  -3  20   5       18.78       24.73      5.80 o 
  -2  20   5       71.87       72.47      8.10 o 
  -1  20   5        5.85        1.42      3.95 o 
   0  20   5       31.56       23.56      5.89 o 
   1  20   5       18.23       22.51      5.93 o 
   2  20   5        4.28        5.82      5.48 o 
   3  20   5        6.10        9.30      7.74 o 
   4  20   5        0.93        5.70     11.43 o 
  -4  21   5       89.13       92.72     11.69 o 
  -3  21   5      396.43      416.30     17.62 o 
  -2  21   5       51.84       48.86      7.29 o 
  -1  21   5        0.72        5.56      4.64 o 
   0  21   5      209.96      218.40     12.83 o 
   1  21   5     1237.39     1185.62     33.79 o 
   2  21   5       28.91       32.29      7.72 o 
   3  21   5       22.43       28.31      9.71 o 
  -4  22   5        0.84        2.75      4.88 o 
  -3  22   5       44.24       50.96      8.15 o 
  -2  22   5      229.07      214.22     12.75 o 
  -1  22   5        0.26       -0.03      4.11 o 
   0  22   5      200.26      202.70     12.77 o 
   1  22   5        7.65       19.88      7.70 o 
   2  22   5      127.59      111.59     11.42 o 
   3  22   5        2.14        8.56      8.03 o 
  -4  23   5      190.47      209.18     17.14 o 
  -3  23   5        9.82        3.51      4.68 o 
  -2  23   5       42.30       49.29      8.52 o 
  -1  23   5      107.98      106.87     10.83 o 
   0  23   5       51.06       43.20      7.66 o 
   1  23   5       40.92       42.04      9.67 o 
   2  23   5       54.34       68.69     11.60 o 
   3  23   5       23.53       34.17     10.59 o 
  -4  24   5       20.31       12.71      6.97 o 
  -3  24   5        5.80        4.46      4.88 o 
  -2  24   5       46.01       51.30      7.95 o 
  -1  24   5        8.89       14.58      6.08 o 
   0  24   5      129.94      131.49     11.43 o 
   1  24   5        0.01        3.58      6.09 o 
   2  24   5        1.27        2.89      7.43 o 
   3  24   5        0.88        3.17      8.04 o 
  -4  25   5        3.99       -1.68      6.23 o 
  -3  25   5       83.25       82.84     10.18 o 
  -2  25   5        0.49       -3.51      3.81 o 
  -1  25   5      340.85      344.53     17.19 o 
   0  25   5        5.06        1.38      6.46 o 
   1  25   5       79.73       84.64     12.68 o 
   2  25   5        2.64        3.10      9.68 o 
   3  25   5       10.37       14.53      8.94 o 
  -3  26   5        4.76        4.33      5.59 o 
  -2  26   5       77.90       83.96      9.87 o 
  -1  26   5        1.00       -2.33      5.09 o 
   0  26   5       51.76       68.65     11.55 o 
   1  26   5        0.51        2.67      8.67 o 
   2  26   5       24.36       22.49     11.95 o 
  -3  27   5        1.12        0.91      5.55 o 
  -2  27   5      145.35      152.25     12.25 o 
  -1  27   5        0.11        0.12      5.47 o 
   0  27   5       42.42       50.37     10.84 o 
   1  27   5       76.10       89.40     16.83 o 
   2  27   5        0.22        7.19     10.61 o 
  -3  28   5       42.24       48.81     10.35 o 
  -2  28   5        1.65        2.43      5.69 o 
  -1  28   5       49.45       43.58      9.27 o 
   0  28   5        0.30       -2.07      6.10 o 
   1  28   5       22.97       34.92     13.99 o 
   2  28   5        0.08        9.95     10.98 o 
  -2  29   5        1.13       -1.57      5.27 o 
  -1  29   5      231.13      248.06     16.92 o 
   0  29   5       17.60       21.86      9.32 o 
   1  29   5       35.54       39.99     14.31 o 
  -2  30   5       38.23       33.34      8.86 o 
  -1  30   5        1.77        2.00      6.66 o 
   0  30   5       12.21       -1.08      9.36 o 
   1  30   5        2.49        6.10     12.16 o 
  -1  31   5        4.74       -1.36      6.34 o 
   0  31   5       70.26       82.20     19.49 o 
  -4   0   6       22.09       31.95      6.73 o 
  -2   0   6        7.85        4.34      3.49 o 
   0   0   6      516.01      587.28     26.06 o 
   2   0   6        2.58        3.08      5.35 o 
   4   0   6      105.38      107.95     21.19 o 
  -6   1   6        8.18        6.54     12.03 o 
  -5   1   6      226.61      230.19     12.22 o 
  -4   1   6      585.25      602.63     14.92 o 
  -3   1   6       34.68       25.40      3.75 o 
  -2   1   6      694.53      780.44     27.15 o 
  -1   1   6      299.65      307.46     14.35 o 
   0   1   6      611.13      652.65     15.62 o 
   1   1   6       17.56        8.30      2.37 o 
   2   1   6      100.15      109.54      9.08 o 
   3   1   6       68.21       70.54      8.83 o 
   4   1   6      211.57      184.17     14.15 o 
   5   1   6        0.26        2.89      5.47 o 
  -6   2   6        4.81        3.92     12.82 o 
  -5   2   6       13.04       27.79      6.67 o 
  -4   2   6      193.26      207.91      9.25 o 
  -3   2   6       61.24       61.52      4.75 o 
  -2   2   6      597.13      610.48     23.12 o 
  -1   2   6      147.68      142.20      6.29 o 
   0   2   6      257.23      297.18     23.73 o 
   1   2   6        7.76       15.77      2.86 o 
   2   2   6       13.19        3.24      3.83 o 
   3   2   6      179.40      165.10     12.08 o 
   4   2   6       73.62       56.19      9.38 o 
   5   2   6        1.23        1.37      5.75 o 
  -6   3   6      122.05      120.84     25.37 o 
  -5   3   6       30.64       31.28      7.34 o 
  -4   3   6       26.42       21.65      4.93 o 
  -3   3   6     1123.92     1119.96     27.55 o 
  -2   3   6      364.17      359.50      9.57 o 
  -1   3   6      186.74      174.79      6.35 o 
   0   3   6     2276.25     2190.41     64.90 o 
   1   3   6       62.57       75.67      5.22 o 
   2   3   6        4.92        7.51      4.51 o 
   3   3   6        0.17       10.19      4.77 o 
   4   3   6       19.73       16.41      6.45 o 
   5   3   6       21.09       12.61      6.87 o 
  -6   4   6       19.30       21.14     11.84 o 
  -5   4   6        0.57        2.96      4.43 o 
  -4   4   6        7.41        3.80      3.12 o 
  -3   4   6      726.44      765.05     21.77 o 
  -2   4   6      750.59      820.32     28.52 o 
  -1   4   6      248.62      230.49      8.53 o 
   0   4   6      420.03      440.09     15.15 o 
   1   4   6        0.06        3.19      2.03 o 
   2   4   6       48.97       59.29      6.12 o 
   3   4   6        9.96        5.31      4.10 o 
   4   4   6        2.82        2.99      5.17 o 
   5   4   6        4.17        9.53      6.73 o 
  -6   5   6       18.06       22.84     11.51 o 
  -5   5   6       43.06       43.51      6.76 o 
  -4   5   6        1.48        0.12      3.18 o 
  -3   5   6       23.06       35.65      5.48 o 
  -2   5   6      788.44      718.91     23.97 o 
  -1   5   6      571.36      560.55     13.17 o 
   0   5   6       42.47       53.97      4.15 o 
   1   5   6      346.33      360.14      9.79 o 
   2   5   6      328.09      361.34     13.09 o 
   3   5   6        9.75        9.84      5.22 o 
   4   5   6       13.40       15.55      5.71 o 
   5   5   6       27.47       25.29      8.07 o 
  -6   6   6        0.08       -7.33      8.42 o 
  -5   6   6        5.63       10.21      4.60 o 
  -4   6   6      193.22      210.47     10.12 o 
  -3   6   6      931.73      901.02     20.54 o 
  -2   6   6      134.99      127.77      8.04 o 
  -1   6   6       67.21       63.39      5.37 o 
   0   6   6      216.14      192.98      8.12 o 
   1   6   6      188.40      204.58      7.66 o 
   2   6   6       10.94       14.74      4.07 o 
   3   6   6        9.93       12.72      5.38 o 
   4   6   6        0.41        1.23      4.50 o 
  -6   7   6       20.53        9.94     10.73 o 
  -5   7   6      100.40       95.94      8.65 o 
  -4   7   6       78.24       75.11      7.19 o 
  -3   7   6     1107.79     1065.48     19.98 o 
  -2   7   6      618.82      561.11     19.42 o 
  -1   7   6      768.56      679.75     17.59 o 
   0   7   6        2.14        3.83      2.26 o 
   1   7   6      401.01      402.88     11.89 o 
   2   7   6      251.95      272.09     11.02 o 
   3   7   6       38.41       51.92      8.02 o 
   4   7   6       17.67       15.36      6.11 o 
  -6   8   6       35.41       25.16     12.43 o 
  -5   8   6       58.12       47.87      7.76 o 
  -4   8   6       92.78       95.76      7.88 o 
  -3   8   6       96.83      110.75      7.61 o 
  -2   8   6      204.36      183.46      9.13 o 
  -1   8   6      367.92      339.23     10.72 o 
   0   8   6      247.40      242.06      9.20 o 
   1   8   6      422.92      455.33     12.72 o 
   2   8   6        6.35       15.67      4.09 o 
   3   8   6        1.79        1.35      3.99 o 
   4   8   6        0.09        0.03      4.68 o 
  -6   9   6      108.97       99.25     18.66 o 
  -5   9   6       79.59       64.39      8.60 o 
  -4   9   6       16.02       25.17      5.19 o 
  -3   9   6      290.44      268.50     10.74 o 
  -2   9   6       89.82       96.04      7.25 o 
  -1   9   6       48.02       46.91      4.54 o 
   0   9   6       14.13       18.80      3.47 o 
   1   9   6        7.04        6.48      3.56 o 
   2   9   6       13.72       10.90      4.29 o 
   3   9   6       83.17      103.94      9.04 o 
   4   9   6       18.88       14.96      5.59 o 
  -5  10   6        4.21        7.36      5.98 o 
  -4  10   6      179.25      195.30     10.41 o 
  -3  10   6       22.67       31.65      5.25 o 
  -2  10   6      543.73      504.37     14.95 o 
  -1  10   6       12.87       12.55      2.94 o 
   0  10   6       89.27       85.03      5.80 o 
   1  10   6      406.84      376.61     14.24 o 
   2  10   6       15.13       30.10      6.10 o 
   3  10   6       75.42       68.69     10.78 o 
   4  10   6       18.68       16.04      7.13 o 
  -5  11   6      102.77      112.86     11.79 o 
  -4  11   6      104.63       96.92      8.37 o 
  -3  11   6       39.24       48.06      5.95 o 
  -2  11   6      675.66      677.06     17.45 o 
  -1  11   6      763.61      765.16     17.58 o 
   0  11   6        6.41        3.24      2.36 o 
   1  11   6      117.07      115.65      8.91 o 
   2  11   6        7.89        6.26      4.53 o 
   3  11   6        2.77       -1.46      4.98 o 
   4  11   6        6.32        4.94      6.95 o 
  -5  12   6       31.80       27.33      8.15 o 
  -4  12   6        0.34        2.43      3.83 o 
  -3  12   6       34.59       38.10      5.52 o 
  -2  12   6       28.80       21.18      4.75 o 
  -1  12   6        5.98        7.05      3.39 o 
   0  12   6        0.86        8.54      2.90 o 
   1  12   6        4.08        1.06      3.16 o 
   2  12   6       67.46       58.13      8.09 o 
   3  12   6       96.26       85.09     11.81 o 
   4  12   6        1.22        0.33      6.00 o 
  -5  13   6      140.79      134.55     13.29 o 
  -4  13   6      253.76      259.88     13.36 o 
  -3  13   6        0.27       -2.66      2.76 o 
  -2  13   6        3.90        0.72      3.20 o 
  -1  13   6      616.03      616.02     16.57 o 
   0  13   6      643.02      599.32     13.93 o 
   1  13   6       22.74       15.23      5.06 o 
   2  13   6       45.42       38.36      7.08 o 
   3  13   6        0.15        2.35      5.37 o 
   4  13   6       70.50       67.70     12.46 o 
  -5  14   6       14.30        6.22      6.83 o 
  -4  14   6       49.05       44.23      7.43 o 
  -3  14   6        2.43        2.64      3.64 o 
  -2  14   6      555.59      553.81     15.29 o 
  -1  14   6      380.05      360.92     13.08 o 
   0  14   6        0.05        3.26      3.05 o 
   1  14   6      182.47      197.94     11.66 o 
   2  14   6        0.11        0.42      4.28 o 
   3  14   6        0.30       -0.18      5.90 o 
   4  14   6        5.59        0.72      6.55 o 
  -5  15   6      126.72      140.85     13.59 o 
  -4  15   6       18.37       11.96      5.23 o 
  -3  15   6      280.82      243.19     12.33 o 
  -2  15   6       73.52       74.43      7.60 o 
  -1  15   6      638.40      625.42     19.40 o 
   0  15   6      380.35      371.02     14.69 o 
   1  15   6      387.93      383.19     16.38 o 
   2  15   6       32.91       42.02      7.62 o 
   3  15   6       12.08       17.56      6.76 o 
   4  15   6        0.17        4.94      7.16 o 
  -5  16   6        1.14        3.82      6.03 o 
  -4  16   6       23.37       22.74      6.18 o 
  -3  16   6        0.05       -2.00      3.27 o 
  -2  16   6      163.54      178.40     10.62 o 
  -1  16   6       78.21       80.30      8.65 o 
   0  16   6      321.82      294.96     16.54 o 
   1  16   6       33.37       44.01      7.37 o 
   2  16   6       15.65       18.79      6.20 o 
   3  16   6       24.00       17.41      6.76 o 
   4  16   6       10.47       21.11     11.73 o 
  -5  17   6       96.71       85.38     11.96 o 
  -4  17   6       77.53       75.48      9.20 o 
  -3  17   6      256.83      234.10     12.76 o 
  -2  17   6       19.24       14.34      4.94 o 
  -1  17   6      603.60      582.01     19.57 o 
   0  17   6      117.36      109.80      9.93 o 
   1  17   6       95.72      110.93     10.12 o 
   2  17   6       92.03       97.29     10.22 o 
   3  17   6        1.88       -1.19      5.60 o 
   4  17   6        5.39        3.03      9.98 o 
  -5  18   6        1.61        3.66      5.81 o 
  -4  18   6       24.50       26.82      6.66 o 
  -3  18   6       10.39        5.55      4.29 o 
  -2  18   6      458.92      383.35     15.22 o 
  -1  18   6      457.06      424.76     17.25 o 
   0  18   6        6.05        7.17      5.00 o 
   1  18   6        9.98       15.87      5.69 o 
   2  18   6        0.04       -4.18      4.18 o 
   3  18   6        0.08        3.24      5.90 o 
  -4  19   6        5.98        7.65      5.48 o 
  -3  19   6      294.13      289.20     14.27 o 
  -2  19   6        0.34        2.85      4.28 o 
  -1  19   6      131.09      130.08     11.73 o 
   0  19   6       96.70       82.37      9.29 o 
   1  19   6      365.41      346.72     16.04 o 
   2  19   6       34.61       29.87      7.73 o 
   3  19   6        8.47       13.41      7.25 o 
  -4  20   6       62.29       67.54     10.55 o 
  -3  20   6       78.35       80.80      9.11 o 
  -2  20   6        0.17       -0.01      4.42 o 
  -1  20   6      102.28       99.09     10.03 o 
   0  20   6       16.32       22.96      6.21 o 
   1  20   6        2.93        4.34      6.23 o 
   2  20   6        1.39       -2.70      5.21 o 
   3  20   6        0.61       -2.64      6.72 o 
  -4  21   6       89.50       89.52     12.12 o 
  -3  21   6       72.75       69.72      9.13 o 
  -2  21   6      428.97      408.80     18.53 o 
  -1  21   6       40.88       44.36      7.87 o 
   0  21   6       30.34       26.03      8.24 o 
   1  21   6       42.27       55.68     10.52 o 
   2  21   6      269.80      264.49     15.82 o 
   3  21   6       19.23        5.96      8.36 o 
  -4  22   6       47.50       39.41      9.20 o 
  -3  22   6       19.28       16.42      5.76 o 
  -2  22   6        9.43        7.91      5.61 o 
  -1  22   6       48.40       60.21     12.50 o 
   0  22   6        4.65        6.36      6.34 o 
   1  22   6      424.04      383.60     21.48 o 
   2  22   6       25.21       13.36      7.03 o 
   3  22   6        2.41       -0.03      8.35 o 
  -4  23   6       28.79       34.71      8.92 o 
  -3  23   6      199.81      211.32     14.15 o 
  -2  23   6        1.92        4.18      5.21 o 
  -1  23   6       89.32       95.01     10.91 o 
   0  23   6        5.01        5.05      6.78 o 
   1  23   6       33.58       38.45      9.75 o 
   2  23   6       12.66        4.42      7.33 o 
   3  23   6        6.71        9.09      9.30 o 
  -3  24   6       20.98       20.55      6.51 o 
  -2  24   6       19.68       10.76      5.55 o 
  -1  24   6      213.59      220.12     14.92 o 
   0  24   6       50.86       45.12     10.51 o 
   1  24   6        5.03        6.31      7.29 o 
   2  24   6        2.21       -8.19      8.19 o 
  -3  25   6        0.60        3.42      5.42 o 
  -2  25   6       64.73       44.85      8.99 o 
  -1  25   6        0.12       -2.83      4.56 o 
   0  25   6      261.30      274.77     19.27 o 
   1  25   6        3.69        0.65      6.79 o 
   2  25   6      100.59       84.62     17.29 o 
  -3  26   6        0.04        1.98      5.36 o 
  -2  26   6        5.94        5.38      5.95 o 
  -1  26   6      104.83      110.06     12.13 o 
   0  26   6        7.51       15.96      8.36 o 
   1  26   6        2.08        0.54      7.01 o 
   2  26   6        2.42        4.25     14.78 o 
  -3  27   6        0.05        3.18      5.46 o 
  -2  27   6        0.79        5.33      5.80 o 
  -1  27   6      253.59      298.92     17.80 o 
   0  27   6        7.01        5.61      7.76 o 
   1  27   6       46.86       79.95     16.92 o 
  -2  28   6       85.39       91.41     12.17 o 
  -1  28   6       12.92       14.75      7.35 o 
   0  28   6       19.13       13.66      8.41 o 
   1  28   6        7.47       16.96     11.69 o 
  -2  29   6        1.64       -1.05     10.99 o 
  -1  29   6       18.99       14.34      7.41 o 
   0  29   6      119.74      121.96     18.23 o 
  -5   0   7       79.79       76.64     19.36 o 
  -3   0   7        5.12        9.00      5.40 o 
  -1   0   7      237.11      229.08     11.19 o 
   1   0   7      137.32      139.54     10.23 o 
   3   0   7      138.24       90.02     14.37 o 
  -6   1   7       16.12       19.88     17.26 o 
  -5   1   7        0.67        5.91      5.99 o 
  -4   1   7      253.58      233.12     14.77 o 
  -3   1   7      290.28      312.06     11.58 o 
  -2   1   7       40.92       32.87      4.53 o 
  -1   1   7      169.65      191.69      7.28 o 
   0   1   7      228.91      237.24     14.62 o 
   1   1   7      329.64      338.32     10.41 o 
   2   1   7      139.72      165.52     11.37 o 
   3   1   7      137.74      122.97     11.39 o 
   4   1   7       13.23       18.28      7.18 o 
  -6   2   7       38.73       25.63     18.57 o 
  -5   2   7       11.89       21.83      7.25 o 
  -4   2   7        3.11        0.08      3.48 o 
  -3   2   7      191.53      213.22     10.49 o 
  -2   2   7      182.79      165.81      8.22 o 
  -1   2   7      281.69      322.78     10.68 o 
   0   2   7      822.50      824.31     24.31 o 
   1   2   7      200.60      230.20      8.75 o 
   2   2   7      202.94      207.51     12.11 o 
   3   2   7        6.22       20.85      6.31 o 
   4   2   7      167.82      151.93     15.33 o 
  -6   3   7       88.01      102.20     21.84 o 
  -5   3   7      105.69      101.21     11.01 o 
  -4   3   7       16.16       17.44      4.81 o 
  -3   3   7       45.78       42.46      6.50 o 
  -2   3   7      350.26      334.72     11.28 o 
  -1   3   7      299.79      296.29     14.51 o 
   0   3   7        8.82       15.75      3.44 o 
   1   3   7      446.19      432.98     13.73 o 
   2   3   7       33.92       49.92      7.47 o 
   3   3   7        9.42        9.89      5.51 o 
   4   3   7       79.41       91.98     11.62 o 
  -6   4   7       31.93       48.31     14.70 o 
  -5   4   7        3.41        0.27      5.60 o 
  -4   4   7       33.31       29.22      5.77 o 
  -3   4   7      736.87      652.72     23.56 o 
  -2   4   7      512.34      501.05     16.62 o 
  -1   4   7       95.68       99.16      6.78 o 
   0   4   7       36.23       47.46      8.30 o 
   1   4   7       28.54       28.83      4.70 o 
   2   4   7      305.26      404.21     16.54 o 
   3   4   7       70.40       79.28      9.72 o 
   4   4   7        6.29       13.95      6.67 o 
  -5   5   7       17.18       18.27      6.75 o 
  -4   5   7      143.40      146.13      9.28 o 
  -3   5   7       15.69       29.90      6.06 o 
  -2   5   7      314.89      296.87     11.07 o 
  -1   5   7      363.74      314.14     10.83 o 
   0   5   7      663.92      636.82     15.30 o 
   1   5   7        1.46        1.38      2.78 o 
   2   5   7      167.80      174.03     14.09 o 
   3   5   7       27.30       34.24      7.74 o 
   4   5   7        3.10        5.61      5.64 o 
  -5   6   7        1.94        7.67      5.29 o 
  -4   6   7       20.31       19.40      4.84 o 
  -3   6   7      961.09     1051.63     33.94 o 
  -2   6   7     1678.60     1660.41     50.44 o 
  -1   6   7       13.02       11.19      3.05 o 
   0   6   7       17.76       12.99      3.58 o 
   1   6   7      133.12      122.46      9.27 o 
   2   6   7       57.54       87.33     11.11 o 
   3   6   7        9.28       16.74      7.15 o 
   4   6   7        7.05        8.34      7.13 o 
  -5   7   7       17.87       19.14      5.64 o 
  -4   7   7       74.71       88.70      8.02 o 
  -3   7   7      133.32      111.63      8.79 o 
  -2   7   7      896.42      881.26     22.09 o 
  -1   7   7      396.72      375.75     12.14 o 
   0   7   7      235.42      232.47      9.72 o 
   1   7   7       58.32       64.79      7.54 o 
   2   7   7       97.07       98.21      9.46 o 
   3   7   7       22.31       25.06      7.85 o 
   4   7   7       17.95       18.39      8.53 o 
  -5   8   7       19.83       18.88      5.90 o 
  -4   8   7      255.79      210.03     10.96 o 
  -3   8   7      760.69      757.29     19.82 o 
  -2   8   7        1.11       -2.58      3.42 o 
  -1   8   7        2.17       10.01      3.48 o 
   0   8   7      269.10      256.02     10.34 o 
   1   8   7      295.75      291.23     13.21 o 
   2   8   7       37.10       53.16      7.62 o 
   3   8   7       22.21       36.66      9.25 o 
   4   8   7        1.40        0.87      6.56 o 
  -5   9   7      140.98      131.99     10.42 o 
  -4   9   7       27.91       22.39      5.27 o 
  -3   9   7       83.50       89.40      7.54 o 
  -2   9   7      421.74      387.59     13.89 o 
  -1   9   7      383.20      404.33     12.82 o 
   0   9   7      103.16      106.12      7.55 o 
   1   9   7       42.86       51.89      7.37 o 
   2   9   7        1.91        2.80      4.63 o 
   3   9   7       10.75       15.17      6.92 o 
   4   9   7        5.07        5.35      7.30 o 
  -5  10   7       99.84      120.17     10.20 o 
  -4  10   7      176.76      171.55     10.67 o 
  -3  10   7        5.12        8.74      3.81 o 
  -2  10   7      295.81      292.87     12.32 o 
  -1  10   7      499.77      481.21     18.35 o 
   0  10   7        5.76        1.13      2.95 o 
   1  10   7       70.27       72.45      8.38 o 
   2  10   7       71.97       67.19      8.68 o 
   3  10   7        4.19        2.69      6.13 o 
   4  10   7       22.54        8.17      6.91 o 
  -5  11   7        5.96       11.81      6.18 o 
  -4  11   7      143.89      144.88     10.13 o 
  -3  11   7       55.41       61.13      6.84 o 
  -2  11   7        8.43        9.62      3.98 o 
  -1  11   7       94.77       82.02      7.40 o 
   0  11   7      628.61      668.32     19.26 o 
   1  11   7       10.52        3.79      4.47 o 
   2  11   7      198.37      208.26     13.02 o 
   3  11   7        0.71        2.84      5.74 o 
   4  11   7        8.18        0.30      6.73 o 
  -5  12   7       84.13       94.72     11.74 o 
  -4  12   7        0.04        0.11      3.73 o 
  -3  12   7       16.58       13.55      4.35 o 
  -2  12   7        0.02       -0.50      2.89 o 
  -1  12   7      144.97      134.73      9.04 o 
   0  12   7      120.43      130.34      7.84 o 
   1  12   7        1.96        5.44      4.57 o 
   2  12   7        9.89        6.50      5.31 o 
   3  12   7       90.97       70.17     11.97 o 
   4  12   7       12.26        2.45      6.77 o 
  -5  13   7       81.07       90.22     11.76 o 
  -4  13   7      129.64      150.13     10.54 o 
  -3  13   7      275.62      262.63     14.04 o 
  -2  13   7       38.25       27.33      5.49 o 
  -1  13   7        2.08       -0.71      3.35 o 
   0  13   7      192.50      207.54      9.26 o 
   1  13   7      289.92      287.82     15.18 o 
   2  13   7       24.36       16.85      6.39 o 
   3  13   7        9.72        2.35      6.42 o 
   4  13   7        0.03       -1.45      6.89 o 
  -5  14   7       92.24       96.11     12.50 o 
  -4  14   7       36.90       27.30      6.61 o 
  -3  14   7        0.59        1.35      3.49 o 
  -2  14   7        7.30        5.93      4.02 o 
  -1  14   7       93.90       78.87      7.78 o 
   0  14   7      196.55      213.75     10.86 o 
   1  14   7       51.20       70.40      8.72 o 
   2  14   7        0.67        0.59      4.78 o 
   3  14   7       15.88       18.12      7.87 o 
  -5  15   7       30.63       31.85      8.71 o 
  -4  15   7      131.21      146.68     11.68 o 
  -3  15   7       13.81        8.55      4.81 o 
  -2  15   7      202.36      175.40     11.04 o 
  -1  15   7       11.31       15.64      4.87 o 
   0  15   7      256.99      229.03     13.09 o 
   1  15   7      116.69      122.94     10.80 o 
   2  15   7       79.31       68.97     12.12 o 
   3  15   7        0.28        1.21      6.49 o 
  -5  16   7        1.11        5.92      6.47 o 
  -4  16   7       50.05       51.51      8.32 o 
  -3  16   7        0.43        1.03      3.77 o 
  -2  16   7        4.05        5.22      4.67 o 
  -1  16   7      946.52      944.63     25.42 o 
   0  16   7      282.40      253.11     14.86 o 
   1  16   7       15.50        9.41      5.25 o 
   2  16   7      124.61      149.48     12.66 o 
   3  16   7       34.99       31.89      9.70 o 
  -4  17   7      132.50      135.07     11.89 o 
  -3  17   7       12.72       15.84      5.51 o 
  -2  17   7      272.88      253.30     14.55 o 
  -1  17   7        0.08        6.74      4.73 o 
   0  17   7       21.91       21.77      7.61 o 
   1  17   7        2.02       -0.69      4.20 o 
   2  17   7        5.68       14.16      6.33 o 
   3  17   7       13.00       25.20      9.53 o 
  -4  18   7        7.74        2.10      5.17 o 
  -3  18   7      197.08      211.69     13.12 o 
  -2  18   7       79.62       66.74      9.41 o 
  -1  18   7        1.56        2.39      4.48 o 
   0  18   7      119.82      114.42     12.82 o 
   1  18   7       97.70       82.04     11.54 o 
   2  18   7       14.57       20.71      7.10 o 
   3  18   7       22.53       27.12      9.62 o 
  -4  19   7       27.48       18.35      6.54 o 
  -3  19   7       58.06       45.95      7.78 o 
  -2  19   7      234.01      225.19     14.75 o 
  -1  19   7       77.61       55.01      8.68 o 
   0  19   7        2.31       -0.67      5.60 o 
   1  19   7       15.91        8.84      6.22 o 
   2  19   7      110.21      101.76     11.60 o 
   3  19   7        4.93        4.29      7.08 o 
  -4  20   7       35.11       50.70      8.68 o 
  -3  20   7      105.48      110.93     10.68 o 
  -2  20   7       75.05       72.27     10.02 o 
  -1  20   7        3.14       11.05      5.38 o 
   0  20   7      121.93      122.52     13.51 o 
   1  20   7       10.47        9.01      7.08 o 
   2  20   7       55.10       42.97      9.28 o 
   3  20   7        0.04        0.36      7.35 o 
  -4  21   7       42.82       47.63      8.66 o 
  -3  21   7       40.31       38.86      7.88 o 
  -2  21   7       87.41       94.11     11.09 o 
  -1  21   7      351.72      326.05     16.73 o 
   0  21   7        0.86        3.53      6.47 o 
   1  21   7       16.82       24.05      8.81 o 
   2  21   7        9.32       18.94      7.66 o 
  -4  22   7       23.74       31.63      7.99 o 
  -3  22   7        2.85        1.12      4.88 o 
  -2  22   7       21.06       22.79      7.41 o 
  -1  22   7       16.43       17.31      6.88 o 
   0  22   7       55.39       59.95     11.33 o 
   1  22   7       54.92       52.75     11.28 o 
   2  22   7      108.28       95.60     14.05 o 
  -3  23   7        0.09       -4.65      4.65 o 
  -2  23   7      127.12      128.43     12.75 o 
  -1  23   7        2.15       -0.76      5.19 o 
   0  23   7      205.75      220.48     18.30 o 
   1  23   7        0.19       -1.96      7.00 o 
   2  23   7        7.70        5.87      7.38 o 
  -3  24   7       20.12       23.55      8.03 o 
  -2  24   7        1.19        5.04      6.12 o 
  -1  24   7        3.77        2.84      5.70 o 
   0  24   7      257.15      279.49     20.07 o 
   1  24   7        0.02        4.08      7.26 o 
   2  24   7       45.99       53.65     12.16 o 
  -3  25   7       52.95       52.88     10.42 o 
  -2  25   7        0.53        6.80      6.19 o 
  -1  25   7       35.31       29.73      8.35 o 
   0  25   7        1.43        4.02      7.52 o 
   1  25   7       57.06       64.13     13.07 o 
  -2  26   7        2.66       -0.21      5.77 o 
  -1  26   7       12.37        7.76      6.35 o 
   0  26   7        6.54       10.88      8.46 o 
   1  26   7       10.16       15.02      9.55 o 
  -2  27   7        0.03       -5.71      5.71 o 
  -1  27   7        2.48        2.63      5.89 o 
   0  27   7      185.93      208.65     19.83 o 
  -1  28   7       87.84       83.72     13.98 o 
   0  28   7       34.17       24.03      9.80 o 
  -4   0   8      438.13      523.66     41.59 o 
  -2   0   8        9.21        7.78      9.15 o 
   0   0   8      317.49      248.90     23.54 o 
   2   0   8      115.43      114.08     15.35 o 
   4   0   8       15.18        6.12      9.42 o 
  -5   1   8        6.18        3.22      7.02 o 
  -4   1   8        2.67       -1.59      6.22 o 
  -3   1   8      231.54      220.29     11.92 o 
  -2   1   8      235.22      232.13     11.86 o 
  -1   1   8       18.30       27.61      5.38 o 
   0   1   8       61.18       67.62      6.41 o 
   1   1   8      128.73      147.25      8.63 o 
   2   1   8      184.23      199.21     12.79 o 
   3   1   8       32.75       44.46      8.69 o 
   4   1   8       28.45       24.63      8.80 o 
  -5   2   8      136.82      138.29     15.19 o 
  -4   2   8        0.55       -0.12      6.47 o 
  -3   2   8       32.70       36.45      8.15 o 
  -2   2   8      131.91      122.26      9.38 o 
  -1   2   8       91.26      142.41     42.50 o 
   0   2   8      230.68      205.27      9.87 o 
   1   2   8      160.94      163.71     10.60 o 
   2   2   8       20.64       29.12      8.53 o 
   3   2   8        1.34        0.08      5.65 o 
   4   2   8        1.58       11.68      7.19 o 
  -5   3   8       82.54       97.25     13.59 o 
  -4   3   8       74.23       84.64     11.26 o 
  -3   3   8       42.54       40.03      8.69 o 
  -2   3   8       14.63       17.76      4.50 o 
  -1   3   8      628.63      644.72     19.52 o 
   0   3   8       79.93       80.50      7.00 o 
   1   3   8       93.36       95.87      8.91 o 
   2   3   8        9.11        9.07      6.12 o 
   3   3   8       35.20       35.17      9.16 o 
   4   3   8        0.08        0.12      6.12 o 
  -5   4   8       48.75       56.33     11.64 o 
  -4   4   8        0.88       -0.79      5.05 o 
  -3   4   8      535.11      557.07     28.82 o 
  -2   4   8     1142.99     1053.16     21.14 o 
  -1   4   8        5.33       13.12      4.55 o 
   0   4   8      494.97      516.54     21.06 o 
   1   4   8        5.75       11.31      4.63 o 
   2   4   8        6.08        3.09      5.45 o 
   3   4   8       50.51       65.75     11.57 o 
   4   4   8        3.76       11.83      7.42 o 
  -5   5   8       73.82       75.58     15.79 o 
  -4   5   8      139.98      138.39     11.63 o 
  -3   5   8      126.14      151.74     11.03 o 
  -2   5   8      366.04      380.42     15.59 o 
  -1   5   8      277.22      285.69     11.83 o 
   0   5   8      298.57      301.26     11.89 o 
   1   5   8       46.28       39.37      6.87 o 
   2   5   8       24.70       20.94      7.82 o 
   3   5   8        7.31        9.28      6.53 o 
   4   5   8        1.13        1.56      7.19 o 
  -5   6   8        0.24       -0.41      7.14 o 
  -4   6   8        1.87        2.72      4.47 o 
  -3   6   8      122.86      119.34     10.32 o 
  -2   6   8      798.83      817.74     23.71 o 
  -1   6   8      455.43      456.05     14.37 o 
   0   6   8        3.78        4.15      3.21 o 
   1   6   8        2.73        4.93      4.48 o 
   2   6   8        0.05        3.71      5.93 o 
   3   6   8        7.80       28.07      9.29 o 
   4   6   8        6.47        0.59      6.42 o 
  -5   7   8      162.01      175.75     12.94 o 
  -4   7   8        4.97        2.78      4.50 o 
  -3   7   8        3.77        1.33      4.18 o 
  -2   7   8        9.45       10.87      4.86 o 
  -1   7   8      396.80      403.42     17.10 o 
   0   7   8      116.92      127.14      8.50 o 
   1   7   8       10.58       10.50      5.22 o 
   2   7   8       53.22       60.67     10.32 o 
   3   7   8        4.19        6.16      6.55 o 
   4   7   8        0.02        0.28      8.41 o 
  -5   8   8        7.01        7.71      5.48 o 
  -4   8   8       44.90       38.55      7.31 o 
  -3   8   8      285.28      235.14     12.14 o 
  -2   8   8      956.81      956.62     24.65 o 
  -1   8   8       40.44       54.31      6.36 o 
   0   8   8        1.92        3.74      3.25 o 
   1   8   8       62.66       58.54      8.13 o 
   2   8   8       93.91      114.47     13.18 o 
   3   8   8       11.86        9.20      7.30 o 
  -5   9   8       35.08       33.81      7.22 o 
  -4   9   8      171.10      169.86     10.89 o 
  -3   9   8       15.50       14.24      5.02 o 
  -2   9   8       80.11       74.19      7.90 o 
  -1   9   8      329.79      317.13     14.66 o 
   0   9   8      148.17      173.39      9.79 o 
   1   9   8       30.75       25.45      6.52 o 
   2   9   8        3.48       15.22      7.65 o 
   3   9   8        4.59        3.94      6.74 o 
  -5  10   8       39.46       26.21      6.76 o 
  -4  10   8       82.95      100.71      9.15 o 
  -3  10   8      242.52      269.51     13.43 o 
  -2  10   8       11.52        9.01      4.25 o 
  -1  10   8      177.58      148.09      9.77 o 
   0  10   8       86.85       81.38      6.96 o 
   1  10   8        4.36        6.95      5.09 o 
   2  10   8        6.59        9.33      6.58 o 
   3  10   8        4.56        1.46      6.12 o 
  -5  11   8       10.67       10.49      5.81 o 
  -4  11   8        0.13       -0.95      4.14 o 
  -3  11   8      290.03      300.32     14.08 o 
  -2  11   8       15.10       11.57      4.48 o 
  -1  11   8        1.86       -2.46      3.50 o 
   0  11   8        4.11        2.71      2.98 o 
   1  11   8       45.21       65.57      8.65 o 
   2  11   8        1.33       -0.57      5.32 o 
   3  11   8       18.94       18.17      8.25 o 
  -5  12   8       88.89       92.57      9.86 o 
  -4  12   8      139.31      146.49     10.85 o 
  -3  12   8        2.63        1.28      4.13 o 
  -2  12   8       36.24       41.42      6.75 o 
  -1  12   8       42.16       37.96      6.35 o 
   0  12   8      201.19      191.29      9.45 o 
   1  12   8       53.12       61.92      8.62 o 
   2  12   8        0.29        3.50      5.27 o 
   3  12   8        8.55        4.25      6.72 o 
  -5  13   8       14.74       12.28      6.50 o 
  -4  13   8      176.51      183.53     11.83 o 
  -3  13   8       19.10       15.86      5.37 o 
  -2  13   8      220.24      240.28     12.57 o 
  -1  13   8       51.01       46.62      6.87 o 
   0  13   8        3.56        6.10      4.74 o 
   1  13   8       81.31      103.55     10.50 o 
   2  13   8       78.05       83.07     10.63 o 
   3  13   8        3.09        3.85      6.66 o 
  -4  14   8       86.65       95.97      9.57 o 
  -3  14   8        0.14        0.99      4.40 o 
  -2  14   8        4.93        1.56      4.09 o 
  -1  14   8       10.05        9.30      4.65 o 
   0  14   8       13.17        5.50      5.02 o 
   1  14   8       56.37       57.86      8.97 o 
   2  14   8       18.06       25.66      7.43 o 
   3  14   8        0.26        0.47      6.96 o 
  -4  15   8       39.53       47.39      8.46 o 
  -3  15   8      149.05      154.67     11.77 o 
  -2  15   8        0.29       -0.65      3.56 o 
  -1  15   8      179.67      168.82     11.11 o 
   0  15   8       18.85       29.74     10.07 o 
   1  15   8      170.42      152.59     12.46 o 
   2  15   8       23.64       33.89      8.31 o 
   3  15   8       14.13       13.57      8.23 o 
  -4  16   8       67.98       93.96     10.61 o 
  -3  16   8      131.79      136.71     12.72 o 
  -2  16   8       16.49       17.98      5.78 o 
  -1  16   8      111.35       90.79      8.91 o 
   0  16   8      957.32      958.22     31.91 o 
   1  16   8       11.13        8.96      6.01 o 
   2  16   8        0.18        7.72      5.76 o 
   3  16   8       18.96       16.48      9.37 o 
  -4  17   8        2.93        2.22      5.25 o 
  -3  17   8       37.57       47.44      8.87 o 
  -2  17   8       81.62       89.82     10.69 o 
  -1  17   8      158.84      162.62     12.76 o 
   0  17   8      109.01      107.55     13.18 o 
   1  17   8        3.35        7.94      6.96 o 
   2  17   8       37.87       29.64      8.22 o 
   3  17   8        2.35        5.39      8.67 o 
  -4  18   8        0.00       -0.96      5.10 o 
  -3  18   8        6.51        6.44      5.35 o 
  -2  18   8      382.17      372.18     18.32 o 
  -1  18   8      220.40      210.91     14.40 o 
   0  18   8       40.85       43.79      9.95 o 
   1  18   8        0.02       -0.17      5.78 o 
   2  18   8       26.61       17.21      7.48 o 
  -4  19   8        2.88        0.39      5.15 o 
  -3  19   8       12.13        4.60      5.75 o 
  -2  19   8       46.94       46.44      8.89 o 
  -1  19   8      232.28      229.39     15.05 o 
   0  19   8       42.03       25.40      8.59 o 
   1  19   8        0.48        1.69      6.20 o 
   2  19   8        8.16        9.23      6.98 o 
  -4  20   8       13.11        7.97      6.67 o 
  -3  20   8       46.22       57.68     10.18 o 
  -2  20   8       73.33       82.45     11.05 o 
  -1  20   8       20.31       25.29      7.30 o 
   0  20   8       12.47       12.93      7.92 o 
   1  20   8        2.51        1.48      6.81 o 
   2  20   8       12.68       11.87      8.52 o 
  -3  21   8      142.72      155.41     14.44 o 
  -2  21   8        6.36       -0.21      5.17 o 
  -1  21   8        3.85        6.17      5.66 o 
   0  21   8      124.92      125.66     14.84 o 
   1  21   8        2.77        2.34      7.59 o 
   2  21   8        8.41        3.60      9.51 o 
  -3  22   8       15.53       11.32      6.73 o 
  -2  22   8       27.56       21.31      7.25 o 
  -1  22   8       21.24       15.38      6.92 o 
   0  22   8       13.93       16.65      8.41 o 
   1  22   8        6.77        6.70      8.23 o 
  -3  23   8       53.23       45.74      9.75 o 
  -2  23   8        0.77       -3.08      5.41 o 
  -1  23   8        6.49        4.81      6.03 o 
   0  23   8        2.16        3.32      7.43 o 
   1  23   8       51.23       63.48     12.76 o 
  -2  24   8       31.01       30.24      8.71 o 
  -1  24   8        0.45        1.69      6.77 o 
   0  24   8        1.15        5.10      7.27 o 
   1  24   8       72.88      106.25     15.50 o 
  -2  25   8       31.97       34.03      9.14 o 
  -1  25   8        4.03       10.40      8.04 o 
   0  25   8        0.77        6.77      7.86 o 
  -1  26   8       29.55       24.74     10.06 o 
  -5   0   9      106.11      130.78     26.94 o 
  -3   0   9      438.78      455.13     38.19 o 
  -1   0   9       96.97       83.55     16.09 o 
   1   0   9      238.73      226.26     27.73 o 
   3   0   9        0.50       -2.88     11.25 o 
  -5   1   9       29.94       19.02     10.89 o 
  -4   1   9        1.50       -5.88      5.88 o 
  -3   1   9       19.72       14.04      7.07 o 
  -2   1   9       54.89       63.18      8.45 o 
  -1   1   9       12.85       18.22      5.48 o 
   0   1   9        5.59        2.51      4.34 o 
   1   1   9       60.60       72.63     13.67 o 
   2   1   9       14.05       16.01      9.60 o 
   3   1   9        0.41        8.20      8.87 o 
  -5   2   9        0.12        5.93      9.09 o 
  -4   2   9      136.84      133.88     31.91 o 
  -3   2   9        0.05       -1.71      5.16 o 
  -2   2   9       37.95       37.13      7.09 o 
  -1   2   9        4.88       11.24      5.13 o 
   0   2   9       17.92       10.43      5.12 o 
   1   2   9      164.11      187.23     19.06 o 
   2   2   9       14.42       12.06      9.36 o 
   3   2   9        0.17       -0.27      7.59 o 
  -5   3   9       12.80       14.15      8.67 o 
  -4   3   9       32.55       40.18     11.95 o 
  -3   3   9       32.17       36.37      8.82 o 
  -2   3   9        1.32        4.78      7.16 o 
  -1   3   9        0.11       -2.37      5.65 o 
   0   3   9       76.89       92.21      9.44 o 
   1   3   9        7.03       15.07      6.83 o 
   2   3   9        1.51        3.32      6.60 o 
   3   3   9        0.03        0.40      6.38 o 
  -5   4   9      191.75      195.35     18.57 o 
  -4   4   9       52.57       45.07     16.74 o 
  -3   4   9        0.18        2.96      5.48 o 
  -2   4   9      543.49      518.45     22.40 o 
  -1   4   9      539.77      555.23     19.18 o 
   0   4   9        0.80        7.03      4.87 o 
   1   4   9      362.08      368.61     16.52 o 
   2   4   9       24.82       21.39      8.48 o 
   3   4   9        2.65        3.99      6.47 o 
  -5   5   9      201.95      220.26     19.25 o 
  -4   5   9       35.67       43.12     10.30 o 
  -3   5   9       90.65       92.65     12.13 o 
  -2   5   9       22.93       14.10      6.47 o 
  -1   5   9      127.20      141.58     14.57 o 
   0   5   9       54.82       62.63      7.30 o 
   1   5   9        0.01        5.01      5.08 o 
   2   5   9        0.95        1.89      5.91 o 
   3   5   9        5.89        6.53      7.00 o 
  -5   6   9       15.52       24.48      9.55 o 
  -4   6   9       29.82       23.07      7.58 o 
  -3   6   9       72.34       80.04     11.50 o 
  -2   6   9        2.10       -4.08      4.53 o 
  -1   6   9       73.88       84.22      8.16 o 
   0   6   9      193.35      205.26     16.43 o 
   1   6   9        1.78        5.64      5.12 o 
   2   6   9       15.34        9.87      7.41 o 
   3   6   9        0.52       -0.40      6.52 o 
  -5   7   9       40.64       43.71     11.87 o 
  -4   7   9       36.80       54.24      9.70 o 
  -3   7   9      129.46      113.43     13.08 o 
  -2   7   9      267.07      249.62     14.08 o 
  -1   7   9       28.23       48.67     12.61 o 
   0   7   9       22.50       31.00      6.17 o 
   1   7   9       88.09       77.87      9.93 o 
   2   7   9       15.25        7.21      7.06 o 
   3   7   9        0.30        2.59      7.12 o 
  -5   8   9       96.28      109.39     15.68 o 
  -4   8   9       25.06       23.64      7.62 o 
  -3   8   9        7.66        5.98      4.54 o 
  -2   8   9       25.40       30.51      7.01 o 
  -1   8   9     1070.11     1073.55     38.90 o 
   0   8   9        0.40        1.45      4.07 o 
   1   8   9       60.81       79.32      9.64 o 
   2   8   9       57.11       62.88     11.80 o 
   3   8   9       29.37       31.82     10.71 o 
  -5   9   9       16.95        9.04      7.65 o 
  -4   9   9       91.30       90.30     10.38 o 
  -3   9   9       23.82       18.02      5.67 o 
  -2   9   9       47.42       37.99      7.75 o 
  -1   9   9        0.98        3.91      4.75 o 
   0   9   9       98.60      120.21      9.30 o 
   1   9   9       22.87       34.08      7.50 o 
   2   9   9        0.02        0.30      6.45 o 
   3   9   9        5.09       10.58      8.34 o 
  -4  10   9      115.67      116.71     11.27 o 
  -3  10   9       15.84       17.43      5.96 o 
  -2  10   9      188.98      204.00     12.07 o 
  -1  10   9        1.51        3.63      4.21 o 
   0  10   9      170.60      172.91     11.25 o 
   1  10   9       51.62       52.56      8.79 o 
   2  10   9        0.96        2.84      6.64 o 
   3  10   9       17.43       13.53      8.09 o 
  -4  11   9        0.02        2.05      5.28 o 
  -3  11   9        0.96        4.32      4.80 o 
  -2  11   9      166.06      189.80     12.98 o 
  -1  11   9       21.03       20.66      5.86 o 
   0  11   9       12.70        8.88      5.45 o 
   1  11   9        5.72       20.24      6.90 o 
   2  11   9        0.61        2.87      6.81 o 
   3  11   9        2.87        4.76      7.08 o 
  -4  12   9      114.82      107.56     11.06 o 
  -3  12   9      132.60      144.65     11.62 o 
  -2  12   9       50.25       49.07      7.73 o 
  -1  12   9       30.25       28.28      6.40 o 
   0  12   9       12.76       11.42      6.92 o 
   1  12   9      189.80      183.43     13.81 o 
   2  12   9       51.38       51.66     11.44 o 
  -4  13   9        2.04       -2.02      5.27 o 
  -3  13   9       78.76       74.17      9.43 o 
  -2  13   9       10.97        4.97      4.65 o 
  -1  13   9       28.42       38.58      6.82 o 
   0  13   9        9.55        3.78      6.64 o 
   1  13   9       16.28       29.46      7.67 o 
   2  13   9       26.16       24.41      9.04 o 
  -4  14   9      156.27      161.60     12.89 o 
  -3  14   9       80.03       72.57      9.46 o 
  -2  14   9        0.32       -0.66      4.15 o 
  -1  14   9       49.48       42.72      7.30 o 
   0  14   9        8.60        7.64      7.08 o 
   1  14   9       13.68       15.23      6.81 o 
   2  14   9        3.13       10.51      7.69 o 
  -4  15   9        0.21        6.84      5.71 o 
  -3  15   9       94.70      109.03     10.88 o 
  -2  15   9       15.14       15.32      5.56 o 
  -1  15   9       25.95       22.33      6.17 o 
   0  15   9        5.17        6.57      6.88 o 
   1  15   9       73.75       71.21     12.27 o 
   2  15   9        1.84        8.61      7.73 o 
  -4  16   9        0.37        3.49      6.15 o 
  -3  16   9       86.40      115.53     12.11 o 
  -2  16   9      113.74      114.74     10.87 o 
  -1  16   9       16.43       15.78      5.77 o 
   0  16   9      108.98       90.44     14.32 o 
   1  16   9      169.00      168.06     16.42 o 
   2  16   9        2.34       -1.31      6.52 o 
  -4  17   9        8.19        9.72      6.91 o 
  -3  17   9       13.55        7.94      6.47 o 
  -2  17   9       12.63        9.17      5.50 o 
  -1  17   9       41.99       34.65      8.11 o 
   0  17   9        0.21        0.07      6.32 o 
   1  17   9       15.58       14.88      8.08 o 
   2  17   9        0.22        3.17      6.59 o 
  -3  18   9        0.00        3.80      6.29 o 
  -2  18   9        0.05       -1.61      5.18 o 
  -1  18   9      163.47      168.90     13.89 o 
   0  18   9      142.37      138.17     23.44 o 
   1  18   9       22.11       10.80      8.24 o 
   2  18   9        1.42       -1.94      7.27 o 
  -3  19   9        0.63        7.10      6.40 o 
  -2  19   9        8.14       16.65      6.78 o 
  -1  19   9        1.52        2.13      5.80 o 
   0  19   9       51.02       48.43     11.30 o 
   1  19   9       36.58       22.31      9.46 o 
  -3  20   9       13.77        7.03      6.69 o 
  -2  20   9        1.67       -1.75      5.41 o 
  -1  20   9       75.52       76.59     13.40 o 
   0  20   9        2.54        6.99      7.85 o 
   1  20   9        2.99        6.39      7.83 o 
  -2  21   9       61.70       57.93     10.80 o 
  -1  21   9        0.26        4.65      7.25 o 
   0  21   9       16.13       14.63      9.06 o 
   1  21   9       17.30       20.44      8.94 o 
  -2  22   9       63.00       44.69      9.81 o 
  -1  22   9       33.69       21.59      9.43 o 
   0  22   9       52.98       59.49     14.21 o 
  -1  23   9       14.75        8.87      8.03 o 
   0  23   9        0.30       -6.00      7.37 o 
  -4   0  10       55.72       51.27     19.62 o 
  -2   0  10      562.91      583.62     65.00 o 
   0   0  10        0.87        5.65      7.01 o 
   2   0  10      202.21      202.19     31.39 o 
  -4   1  10        1.43       -6.73      6.73 o 
  -3   1  10       16.69       16.96      8.71 o 
  -2   1  10        0.02        9.61      6.52 o 
  -1   1  10        0.04        3.24      4.81 o 
   0   1  10        3.56       -4.12      4.34 o 
   1   1  10        0.45       -1.33      7.30 o 
   2   1  10       25.56       15.50     10.68 o 
  -4   2  10        2.43       -0.13      7.95 o 
  -3   2  10      208.40      196.14     16.44 o 
  -2   2  10       10.97        2.77      5.90 o 
  -1   2  10      155.05      150.67     12.16 o 
   0   2  10       46.33       70.40      9.23 o 
   1   2  10       58.68       66.16     13.81 o 
   2   2  10        1.38       -3.06      8.71 o 
  -4   3  10        0.87        4.19      8.27 o 
  -3   3  10        0.01        1.19      6.93 o 
  -2   3  10       59.41       63.01     10.50 o 
  -1   3  10       28.57       38.02      7.68 o 
   0   3  10       10.35       16.43      6.05 o 
   1   3  10        3.01        3.83     10.07 o 
   2   3  10       37.16       31.27     12.59 o 
  -4   4  10      333.82      370.16     27.65 o 
  -3   4  10       13.70        2.14      6.63 o 
  -2   4  10        4.93        5.35      6.24 o 
  -1   4  10      305.99      299.59     15.68 o 
   0   4  10      164.64      188.16     13.25 o 
   1   4  10       48.13       62.29     14.13 o 
   2   4  10      140.14      122.47     20.53 o 
  -4   5  10      207.34      226.98     23.11 o 
  -3   5  10       27.49       34.00      9.45 o 
  -2   5  10        0.02       -0.88      5.67 o 
  -1   5  10      120.74      116.86     11.08 o 
   0   5  10       49.71       40.51      8.05 o 
   1   5  10       14.79       14.57     10.17 o 
   2   5  10        0.10        5.90      9.23 o 
  -4   6  10        6.74        0.78      8.45 o 
  -3   6  10      193.37      177.71     16.31 o 
  -2   6  10      104.31      116.36     13.36 o 
  -1   6  10      123.13      145.23     14.33 o 
   0   6  10        8.73       12.60      7.47 o 
   1   6  10       93.40       92.54     21.71 o 
   2   6  10        5.57        4.26      7.93 o 
  -4   7  10       76.72       75.61     11.38 o 
  -3   7  10       25.32       24.98      8.49 o 
  -2   7  10       19.95       13.93      7.29 o 
  -1   7  10      272.07      257.24     20.56 o 
   0   7  10        2.69        5.45      8.64 o 
   1   7  10       17.26       18.33      8.47 o 
   2   7  10       44.48       28.48      9.54 o 
  -4   8  10      281.77      279.52     18.12 o 
  -3   8  10      121.48      120.39     12.73 o 
  -2   8  10       12.50       12.53      7.15 o 
  -1   8  10       50.73       55.37     10.50 o 
   0   8  10      425.37      448.78     26.46 o 
   1   8  10        2.34        9.50      6.40 o 
   2   8  10       14.10       19.42      9.07 o 
  -4   9  10       27.01       21.75      8.39 o 
  -3   9  10       67.57       68.90     10.62 o 
  -2   9  10       20.06       23.29      8.29 o 
  -1   9  10       10.26        1.95      6.45 o 
   0   9  10        9.06       23.13      7.06 o 
   1   9  10       18.40       28.04      7.76 o 
   2   9  10       11.94       16.96      8.52 o 
  -4  10  10       28.27       16.07      7.64 o 
  -3  10  10      123.27      124.24     15.82 o 
  -2  10  10        5.84       13.32      6.27 o 
  -1  10  10       71.59       88.20      9.38 o 
   0  10  10        3.45        5.02      6.82 o 
   1  10  10       52.96       64.85     10.06 o 
   2  10  10        1.69        3.22      7.01 o 
  -4  11  10       11.76       16.66      7.87 o 
  -3  11  10        0.00        1.46      5.76 o 
  -2  11  10       15.67        9.17      5.38 o 
  -1  11  10       98.70      127.33     10.79 o 
   0  11  10        1.03        1.13      6.88 o 
   1  11  10        0.01       -0.15      5.60 o 
   2  11  10        5.63        9.93      7.86 o 
  -4  12  10        0.42        1.19      6.25 o 
  -3  12  10      108.73      127.89     11.65 o 
  -2  12  10      163.67      165.88     12.55 o 
  -1  12  10       82.33       92.02      9.76 o 
   0  12  10       19.48       23.75      8.67 o 
   1  12  10        7.77        6.10      6.33 o 
   2  12  10       71.48       73.10     13.49 o 
  -4  13  10       56.83       50.02     16.18 o 
  -3  13  10        0.35        7.17      5.71 o 
  -2  13  10       29.10       29.16      7.16 o 
  -1  13  10        8.20        9.60      5.35 o 
   0  13  10       14.02       31.57      9.72 o 
   1  13  10       24.15        7.26      7.62 o 
   2  13  10        0.97        3.96      9.72 o 
  -3  14  10      240.12      256.12     15.48 o 
  -2  14  10      121.97      131.76     12.56 o 
  -1  14  10       21.20       19.70      6.32 o 
   0  14  10       68.02       71.13     12.53 o 
   1  14  10       47.42       32.41      9.78 o 
  -3  15  10        9.02       14.97      6.73 o 
  -2  15  10       14.31       15.30      6.35 o 
  -1  15  10        3.61        1.63      5.03 o 
   0  15  10       16.34        5.63      7.54 o 
   1  15  10       48.09       45.28     11.26 o 
  -3  16  10        0.00        0.70      5.38 o 
  -2  16  10       65.94       65.99      9.29 o 
  -1  16  10      156.43      164.66     14.22 o 
   0  16  10        9.90        9.62      7.88 o 
   1  16  10        0.13       -4.26      7.54 o 
  -3  17  10        2.94        6.96      5.92 o 
  -2  17  10        0.33       -0.30      5.29 o 
  -1  17  10        0.11       -0.87      5.72 o 
   0  17  10        6.72        4.74      7.34 o 
   1  17  10        6.27        7.03      8.65 o 
  -2  18  10        4.36        7.70      6.82 o 
  -1  18  10        7.77        1.54      7.13 o 
   0  18  10       61.92       78.79     13.46 o 
  -2  19  10        0.32       -5.04      5.46 o 
  -1  19  10       57.11       44.86     11.82 o 
   0  19  10       15.58       16.59      9.44 o 
  -1  20  10        7.46       -0.08      7.83 o 
  -3   0  11       13.06       -2.09     11.51 o 
  -1   0  11      333.52      357.70     30.34 o 
   1   0  11        4.44       15.69     14.65 o 
  -4   1  11       23.94       14.35     10.43 o 
  -3   1  11        3.85       -3.79      7.58 o 
  -2   1  11        0.33       -0.11      6.13 o 
  -1   1  11        3.11        5.70      8.12 o 
   0   1  11        0.16        4.22      5.71 o 
   1   1  11        2.88        2.07      8.86 o 
  -4   2  11       50.13       38.71     13.22 o 
  -3   2  11        0.31       -6.80      7.03 o 
  -2   2  11      153.42      175.59     16.44 o 
  -1   2  11       18.74       13.47      6.70 o 
   0   2  11       58.25       76.32     12.30 o 
   1   2  11       23.41       19.36     11.45 o 
  -4   3  11        5.28        2.92      8.45 o 
  -3   3  11        0.47        9.34      9.16 o 
  -2   3  11        7.39       -0.76      5.92 o 
  -1   3  11       12.09        9.73      6.39 o 
   0   3  11        0.00        7.77      7.54 o 
   1   3  11        1.80        4.72      9.52 o 
  -4   4  11       98.60       76.55     16.63 o 
  -3   4  11      157.72      185.59     17.64 o 
  -2   4  11        0.35       -3.19      6.39 o 
  -1   4  11        2.14       -4.81      4.81 o 
   0   4  11       14.63       17.44      8.36 o 
   1   4  11        0.43        8.74      9.34 o 
  -4   5  11        0.13        3.17      8.50 o 
  -3   5  11       88.58       89.55     14.17 o 
  -2   5  11       10.27        4.55      7.17 o 
  -1   5  11       57.53       62.47     11.41 o 
   0   5  11      174.35      189.46     17.01 o 
   1   5  11       11.00       10.15     10.18 o 
  -3   6  11        4.55        3.20      7.24 o 
  -2   6  11       63.69       53.29     11.33 o 
  -1   6  11       34.36       36.40      9.61 o 
   0   6  11       92.09       91.45     13.49 o 
   1   6  11        0.73        0.36      9.57 o 
  -3   7  11       70.86       75.28     13.27 o 
  -2   7  11       69.97       73.85     12.35 o 
  -1   7  11        0.17       -3.56      5.89 o 
   0   7  11      137.53      134.43     15.72 o 
   1   7  11        8.90       12.12     10.44 o 
  -3   8  11      189.79      198.37     16.12 o 
  -2   8  11       80.28       92.52     13.34 o 
  -1   8  11        0.02        4.72      6.47 o 
   0   8  11       42.59       39.75     12.91 o 
   1   8  11       37.07       58.07     15.17 o 
  -3   9  11       13.23        4.89      6.78 o 
  -2   9  11        0.17       -4.82      4.89 o 
  -1   9  11        0.56        2.36      6.47 o 
   0   9  11       13.21        5.95      9.60 o 
   1   9  11        1.93       -3.69      9.60 o 
  -3  10  11        5.79        4.75      6.96 o 
  -2  10  11       25.92       29.50      8.33 o 
  -1  10  11        0.68       -1.61      5.35 o 
   0  10  11       10.22       15.38     10.60 o 
   1  10  11        8.29        9.70     11.38 o 
  -3  11  11        3.47        8.75      6.68 o 
  -2  11  11        3.08        5.12      6.32 o 
  -1  11  11        2.02        0.39      6.00 o 
   0  11  11        1.11        4.13      9.30 o 
   1  11  11        0.04        7.51      9.41 o 
  -3  12  11       21.35       14.84      7.51 o 
  -2  12  11        1.55        4.09      6.29 o 
  -1  12  11      112.12      122.82     15.24 o 
   0  12  11        5.72        4.67     13.08 o 
  -2  13  11        5.94        3.23      6.56 o 
  -1  13  11       14.51        9.19      8.40 o 
   0  13  11        0.07        4.08      7.93 o 
  -2  14  11      222.02      227.85     17.13 o 
  -1  14  11       15.66       17.75      9.17 o 
   0  14  11       31.35       43.20     11.63 o 
  -2  15  11        5.07       -1.29      5.82 o 
  -1  15  11        1.24        3.62      7.87 o 
   0  15  11        0.27       -7.31      8.41 o 
  -1  16  11       39.40       29.79     10.77 o 
  -2   0  12        1.06       -8.89     11.51 o 
   0   0  12       53.76       68.27     22.49 o 
  -3   1  12       24.94       14.55     11.19 o 
  -2   1  12       31.90       19.53     11.28 o 
  -1   1  12        0.40        5.53      6.59 o 
   0   1  12        1.95        2.56      9.61 o 
  -2   2  12        1.31        3.17      7.18 o 
  -1   2  12       27.91       36.91      9.31 o 
   0   2  12        2.00       -1.20      9.23 o 
  -2   3  12        7.30        2.20      7.09 o 
  -1   3  12        0.01       -2.09      6.38 o 
   0   3  12        3.96       17.81     11.37 o 
  -2   4  12       46.62       47.54     11.67 o 
  -1   4  12        5.66       -0.02      6.85 o 
   0   4  12        0.17       -2.04      8.04 o 
  -2   5  12        0.74       -1.33      7.12 o 
  -1   5  12        9.58        0.79      7.81 o 
   0   5  12      149.51      154.64     16.80 o 
  -2   6  12        3.53       -0.31      7.56 o 
  -1   6  12       18.65        5.75      8.35 o 
   0   6  12        1.40        8.76      8.58 o 
  -2   7  12       20.50       16.10      8.85 o 
  -1   7  12       45.49       38.65     10.76 o 
   0   7  12        0.65       -5.49     15.82 o 
  -2   8  12       98.00      117.70     15.77 o 
  -1   8  12       11.40       15.97      9.07 o 
  -1   9  12       11.98       -4.46      9.65 o 
                                                 
